# Supplementary material for: Single-cell chromatin accessibility profiling of cell-state-specific gene regulatory programs during mouse organogenesis
Source: Front Neurosci. 2023 Jun 27;17:1170355. doi: 10.3389/fnins.2023.1170355 (PMC10333525; doi:10.3389/fnins.2023.1170355)
Supplement: Supplementary file 5 [file Table_1.XLSX]

## Sheet: meta data
cell.id	TSSEnrichment	nFrags	FRiP	DoubletScore	DoubletEnrichment	nCount_ATAC	nFeature_ATAC	Stage	library.id	clusters	Germ.layer	celltype	UMAP_1	UMAP_2
Mouse_embryo_E8.5_1_BC2999_N02	9.164	7435	0.156515	0	0.1	1164	841	E8.5	E8.5_1	13	Mesoderm	Mesenchymal stromal cells	-1.44046	1.95294
Mouse_embryo_E8.5_1_BC1024_N02	9.837	15929	0.42103	0	0	6731	5772	E8.5	E8.5_1	7	Mesoderm	Neuromesodermal progenitors	12.0885	-2.11307
Mouse_embryo_E8.5_1_BC1287_N03	7.121	16417	0.396634	0	0	6552	5364	E8.5	E8.5_1	15	Neuroectoderm	Hindbrain	-1.18195	-13.5434
Mouse_embryo_E8.5_1_BC0116_N01	15.775	26716	0.600225	64.3753	4.45	16041	12208	E8.5	E8.5_1	25	Mesoderm	Extraembryonic mesoderm	10.8564	0.936593
Mouse_embryo_E8.5_1_BC2879_N02	10.597	10386	0.413456	15.0544	2.55	4314	3770	E8.5	E8.5_1	10	Mesoderm	Somatic mesoderm	-0.654345	7.37001
Mouse_embryo_E8.5_1_BC0583_N03	9.565	27399	0.547458	0	0	15002	11098	E8.5	E8.5_1	26	Neuroectoderm	Forebrain/midbrain	5.28979	-12.8451
Mouse_embryo_E8.5_1_BC2082_N02	12.643	14347	0.310962	0	0.15	4462	3772	E8.5	E8.5_1	16	Mesoderm	Endothelium	-10.7409	8.64753
Mouse_embryo_E8.5_1_BC2471_N02	8.896	9234	0.670312	13.8365	2.5	6191	5479	E8.5	E8.5_1	4	Surface ectoderm	Pre-epidermal keratinocytes	-0.0699849	-5.11286
Mouse_embryo_E8.5_1_BC1070_N02	6.793	21898	0.290903	7.90586	2.15	6495	4802	E8.5	E8.5_1	38	ExE embryo	Extraembryonic visceral endoderm	-2.20336	-2.08652
Mouse_embryo_E8.5_1_BC0074_N04	8.495	50560	0.335145	51.7743	4.05	16955	12250	E8.5	E8.5_1	15	Neuroectoderm	Hindbrain	-1.01498	-13.1638
Mouse_embryo_E8.5_1_BC1160_N02	10.867	17086	0.198037	13.0424	2.45	3470	2465	E8.5	E8.5_1	9	Mesoderm	Paraxial mesoderm	7.7809	7.61506
Mouse_embryo_E8.5_1_BC0522_N01	10.454	16275	0.31304	29.3633	3.2	5183	4368	E8.5	E8.5_1	20	Mesoderm	Paraxial mesoderm A	7.70709	10.3418
Mouse_embryo_E8.5_1_BC0379_N03	9.906	33300	0.661142	0	1.4	22018	15928	E8.5	E8.5_1	26	Neuroectoderm	Forebrain/midbrain	4.70004	-12.6843
Mouse_embryo_E8.5_1_BC0014_N02	5.368	50258	0.36008	0	1.4	19018	12931	E8.5	E8.5_1	15	Neuroectoderm	Hindbrain	-0.93303	-13.2831
Mouse_embryo_E8.5_1_BC2137_N02	11.471	11116	0.708238	0	0	8064	6653	E8.5	E8.5_1	15	Neuroectoderm	Hindbrain	-1.83642	-13.9815
Mouse_embryo_E8.5_1_BC3578_N01	15.87	4035	0.662076	6.26155	2.05	3125	2017	E8.5	E8.5_1	27	Mesoderm	Mesenchymal stromal cells	-0.426919	3.36251
Mouse_embryo_E8.5_1_BC1170_N03	16.922	21847	0.482791	42.3341	3.7	11166	6809	E8.5	E8.5_1	15	Neuroectoderm	Hindbrain	-0.895288	-13.075
Mouse_embryo_E8.5_1_BC1975_N02	12.413	11868	0.775058	2.24638	1.75	9372	7373	E8.5	E8.5_1	15	Neuroectoderm	Hindbrain	-0.00491345	-13.1502
Mouse_embryo_E8.5_1_BC1288_N03	14.041	18697	0.750187	29.3633	3.2	14054	10733	E8.5	E8.5_1	15	Neuroectoderm	Hindbrain	-1.71613	-13.6517
Mouse_embryo_E8.5_1_BC0300_N03	10.139	28481	0.530465	0	1.15	15401	11249	E8.5	E8.5_1	26	Neuroectoderm	Forebrain/midbrain	4.90123	-13.7767
Mouse_embryo_E8.5_1_BC3456_N01	4.416	4859	0.423851	0	0	2065	1860	E8.5	E8.5_1	3	Neuroectoderm	Spinal cord	-0.0234544	-16.6183
Mouse_embryo_E8.5_1_BC3144_N02	14.109	7310	0.705939	0	0.25	5171	4501	E8.5	E8.5_1	15	Neuroectoderm	Hindbrain	-1.31608	-13.4561
Mouse_embryo_E8.5_1_BC2583_N02	4.036	9488	0.351628	0	0.55	3543	2471	E8.5	E8.5_1	15	Neuroectoderm	Hindbrain	-0.930582	-13.3267
Mouse_embryo_E8.5_1_BC1135_N02	6.866	17260	0.339307	0	0	5869	4878	E8.5	E8.5_1	15	Neuroectoderm	Hindbrain	-0.0574601	-13.2135
Mouse_embryo_E8.5_1_BC1029_N03	9.634	18809	0.421949	50.5619	4	8001	6384	E8.5	E8.5_1	16	Mesoderm	Endothelium	-10.9313	11.1674
Mouse_embryo_E8.5_1_BC2361_N02	10.334	10139	0.715354	0	0	7273	6118	E8.5	E8.5_1	26	Neuroectoderm	Forebrain/midbrain	6.20222	-13.3495
Mouse_embryo_E8.5_1_BC2245_N01	18.435	7771	0.77444	0	0.05	6084	5174	E8.5	E8.5_1	15	Neuroectoderm	Hindbrain	-1.46496	-13.2835
Mouse_embryo_E8.5_1_BC2424_N04	7.89	13583	0.480718	0	0	6532	5566	E8.5	E8.5_1	26	Neuroectoderm	Forebrain/midbrain	5.8633	-12.9519
Mouse_embryo_E8.5_1_BC0061_N02	8.917	39304	0.390718	2.24638	1.75	15365	11256	E8.5	E8.5_1	15	Neuroectoderm	Hindbrain	-0.448357	-13.0589
Mouse_embryo_E8.5_1_BC0182_N03	16.075	40509	0.496853	75.0449	4.8	20131	13803	E8.5	E8.5_1	15	Neuroectoderm	Hindbrain	-1.30692	-14.0025
Mouse_embryo_E8.5_1_BC3330_N01	9.565	4282	0.623559	106.031	5.7	3245	1901	E8.5	E8.5_1	15	Neuroectoderm	Hindbrain	0.550563	-12.4826
Mouse_embryo_E8.5_1_BC1192_N01	17.402	11805	0.44672	0	0.2	5278	4273	E8.5	E8.5_1	14	Mesoderm	Primitive erythroid cells	-15.1852	0.779457
Mouse_embryo_E8.5_1_BC0341_N03	5.218	27863	0.379523	0	0.05	10909	8184	E8.5	E8.5_1	15	Neuroectoderm	Hindbrain	-0.499121	-14.2226
Mouse_embryo_E8.5_1_BC2370_N01	11.169	7515	0.533544	0	0	4048	3344	E8.5	E8.5_1	61	Endoderm	Gut	-5.06102	-2.4546
Mouse_embryo_E8.5_1_BC0521_N01	10.467	16529	0.502934	0	1.25	8315	6976	E8.5	E8.5_1	56	Neuroectoderm	Forebrain/midbrain	2.97335	-13.0245
Mouse_embryo_E8.5_1_BC3668_N01	10.141	4398	0.358448	0	0	1589	1454	E8.5	E8.5_1	9	Mesoderm	Paraxial mesoderm	9.2837	7.94898
Mouse_embryo_E8.5_1_BC0026_N02	4.477	56775	0.242718	4.1413	1.9	13865	10935	E8.5	E8.5_1	9	Mesoderm	Paraxial mesoderm	9.63337	9.86776
Mouse_embryo_E8.5_1_BC2414_N02	13.036	9980	0.684922	0	0.05	6841	5818	E8.5	E8.5_1	51	Mesoderm	Amniochorionic mesoderm A	-4.08041	7.72145
Mouse_embryo_E8.5_1_BC1179_N03	9.697	20289	0.340347	0	0.65	6907	5921	E8.5	E8.5_1	56	Neuroectoderm	Forebrain/midbrain	2.87854	-13.333
Mouse_embryo_E8.5_1_BC4321_N02	12.516	5036	0.731778	0	0	3765	3351	E8.5	E8.5_1	9	Mesoderm	Paraxial mesoderm	10.0143	9.25009
Mouse_embryo_E8.5_1_BC1155_N01	14.601	11943	0.212816	0	0.15	2544	2098	E8.5	E8.5_1	13	Mesoderm	Mesenchymal stromal cells	-1.45096	1.71358
Mouse_embryo_E8.5_1_BC0877_N02	11.296	15479	0.498977	0	0.35	7802	6315	E8.5	E8.5_1	15	Neuroectoderm	Hindbrain	1.4547	-12.8275
Mouse_embryo_E8.5_1_BC1283_N03	9.175	19284	0.493208	0	0	9512	7846	E8.5	E8.5_1	20	Mesoderm	Paraxial mesoderm A	6.51126	11.4551
Mouse_embryo_E8.5_1_BC0914_N01	15.221	12705	0.276124	32.9894	3.35	3702	2238	E8.5	E8.5_1	15	Neuroectoderm	Hindbrain	-0.66869	-12.4731
Mouse_embryo_E8.5_1_BC2522_N02	24.851	10671	0.763372	66.9955	4.55	8178	4806	E8.5	E8.5_1	15	Neuroectoderm	Hindbrain	0.510474	-11.6585
Mouse_embryo_E8.5_1_BC1232_N02	20.121	15518	0.321579	0	0.2	5280	3085	E8.5	E8.5_1	10	Mesoderm	Somatic mesoderm	-0.231081	4.46871
Mouse_embryo_E8.5_1_BC1363_N01	10.001	10613	0.406085	0	1.05	4471	3610	E8.5	E8.5_1	9	Mesoderm	Paraxial mesoderm	9.93257	7.81872
Mouse_embryo_E8.5_1_BC0001_N01	5.977	91742	0.322778	97.0659	5.45	31221	16266	E8.5	E8.5_1	26	Neuroectoderm	Forebrain/midbrain	5.10603	-13.2549
Mouse_embryo_E8.5_1_BC3587_N01	4.18	4478	0.208351	0	1.05	963	672	E8.5	E8.5_1	33	Mesoderm	Mesenchymal stromal cells	-0.472535	5.1268
Mouse_embryo_E8.5_1_BC0163_N01	15.347	23302	0.367558	2.24638	1.75	9186	4970	E8.5	E8.5_1	9	Mesoderm	Paraxial mesoderm	7.80216	7.64818
Mouse_embryo_E8.5_1_BC2176_N03	4.854	14615	0.335755	0	0.65	4946	4248	E8.5	E8.5_1	7	Mesoderm	Neuromesodermal progenitors	12.9531	-2.31866
Mouse_embryo_E8.5_1_BC3142_N02	12.61	8080	0.658272	0	0.65	5332	4578	E8.5	E8.5_1	36	Mesoderm	Amniochorionic mesoderm B	-4.12204	8.18109
Mouse_embryo_E8.5_1_BC4172_N02	9.76	5066	0.502459	0	0.8	2554	2256	E8.5	E8.5_1	50	Mesoderm	White blood cells	-13.7964	2.9142
Mouse_embryo_E8.5_1_BC1413_N02	10.292	12693	0.334487	99.2851	5.5	4254	3616	E8.5	E8.5_1	7	Mesoderm	Neuromesodermal progenitors	11.7805	-2.02931
Mouse_embryo_E8.5_1_BC2181_N01	9.287	7680	0.592053	0	0	4753	3903	E8.5	E8.5_1	37	Neuroectoderm	Neural crest	9.31505	-8.11228
Mouse_embryo_E8.5_1_BC0479_N03	9.986	30582	0.434303	49.3586	3.95	13552	9844	E8.5	E8.5_1	26	Neuroectoderm	Forebrain/midbrain	5.26057	-13.9696
Mouse_embryo_E8.5_1_BC1655_N01	8.657	9801	0.341563	0	0	3348	2938	E8.5	E8.5_1	16	Mesoderm	Endothelium	-11.0451	9.41914
Mouse_embryo_E8.5_1_BC0031_N01	5.106	38302	0.22858	134.264	6.45	8836	7062	E8.5	E8.5_1	38	ExE embryo	Extraembryonic visceral endoderm	-2.28277	-1.42692
Mouse_embryo_E8.5_1_BC2194_N03	16.608	13345	0.45883	57.9684	4.25	6124	4892	E8.5	E8.5_1	16	Mesoderm	Endothelium	-10.1363	9.85654
Mouse_embryo_E8.5_1_BC0055_N03	12.697	44884	0.239787	0	1.35	11170	6844	E8.5	E8.5_1	38	ExE embryo	Extraembryonic visceral endoderm	0.303909	-2.79802
Mouse_embryo_E8.5_1_BC1796_N01	17.347	9243	0.328772	0	0.9	3051	2583	E8.5	E8.5_1	10	Mesoderm	Somatic mesoderm	-0.785535	4.05344
Mouse_embryo_E8.5_1_BC4282_N03	9.807	5669	0.199791	0	0	1147	967	E8.5	E8.5_1	37	Neuroectoderm	Neural crest	8.95202	-7.07122
Mouse_embryo_E8.5_1_BC1422_N02	8.004	14514	0.246762	0	0.15	3582	2827	E8.5	E8.5_1	38	ExE embryo	Extraembryonic visceral endoderm	-1.79773	-1.18979
Mouse_embryo_E8.5_1_BC4761_N01	35.809	2716	0.66119	0	0.05	1811	1024	E8.5	E8.5_1	67	Mesoderm	Mesenchymal stromal cells	-2.3199	0.501677
Mouse_embryo_E8.5_1_BC2797_N05	13.895	15328	0.647922	0	0.65	9978	7909	E8.5	E8.5_1	46	Mesoderm	First heart field	-4.98331	6.77647
Mouse_embryo_E8.5_1_BC3545_N02	11.945	7100	0.700648	0	0.65	4976	4281	E8.5	E8.5_1	3	Neuroectoderm	Spinal cord	-1.21853	-16.3392
Mouse_embryo_E8.5_1_BC1298_N01	10.372	11242	0.311329	51.7743	4.05	3523	3073	E8.5	E8.5_1	7	Mesoderm	Neuromesodermal progenitors	11.6595	-2.89522
Mouse_embryo_E8.5_1_BC3737_N01	10.561	4151	0.701077	0	0.9	2995	2634	E8.5	E8.5_1	3	Neuroectoderm	Spinal cord	-1.54063	-16.2147
Mouse_embryo_E8.5_1_BC1471_N02	10.683	14643	0.72104	0	0	10675	8632	E8.5	E8.5_1	25	Mesoderm	Extraembryonic mesoderm	12.1	0.656583
Mouse_embryo_E8.5_1_BC3610_N01	13.366	4563	0.432385	0	0.05	1976	1790	E8.5	E8.5_1	25	Mesoderm	Extraembryonic mesoderm	11.2883	-0.137424
Mouse_embryo_E8.5_1_BC2956_N01	10.011	6044	0.399042	0	1	2415	2180	E8.5	E8.5_1	10	Mesoderm	Somatic mesoderm	-0.806615	7.84001
Mouse_embryo_E8.5_1_BC4032_N01	5.988	3624	0.506197	0	0	1838	1737	E8.5	E8.5_1	16	Mesoderm	Endothelium	-11.1137	10.6825
Mouse_embryo_E8.5_1_BC0047_N02	9.006	45288	0.421897	22.5307	2.9	19109	12043	E8.5	E8.5_1	38	ExE embryo	Extraembryonic visceral endoderm	-2.86963	-3.29005
Mouse_embryo_E8.5_1_BC4244_N01	7.88	3178	0.584906	0	0.05	1860	1763	E8.5	E8.5_1	26	Neuroectoderm	Forebrain/midbrain	5.99833	-13.9985
Mouse_embryo_E8.5_1_BC1949_N02	6.472	13874	0.557605	42.3341	3.7	7739	6471	E8.5	E8.5_1	15	Neuroectoderm	Hindbrain	0.723925	-13.5479
Mouse_embryo_E8.5_1_BC2090_N03	10.034	16238	0.283499	0	1	4608	3935	E8.5	E8.5_1	56	Neuroectoderm	Forebrain/midbrain	2.81206	-13.1108
Mouse_embryo_E8.5_1_BC4331_N01	20.953	3063	0.709709	12.2629	2.4	2193	1864	E8.5	E8.5_1	36	Mesoderm	Amniochorionic mesoderm B	8.43938	7.13737
Mouse_embryo_E8.5_1_BC0209_N01	12.16	21794	0.325579	111.367	5.85	7250	5759	E8.5	E8.5_1	7	Mesoderm	Neuromesodermal progenitors	11.9286	-4.28696
Mouse_embryo_E8.5_1_BC1472_N02	8.679	16081	0.445163	0	0	7229	5972	E8.5	E8.5_1	56	Neuroectoderm	Forebrain/midbrain	3.33417	-13.5906
Mouse_embryo_E8.5_1_BC1397_N02	17.084	13738	0.787762	77.1003	4.85	10827	8615	E8.5	E8.5_1	25	Mesoderm	Extraembryonic mesoderm	11.7047	0.0768795
Mouse_embryo_E8.5_1_BC3078_N04	7.693	11535	0.297612	0	0.1	3452	2931	E8.5	E8.5_1	3	Neuroectoderm	Spinal cord	-0.695267	-17.3492
Mouse_embryo_E8.5_1_BC0705_N02	9.446	17220	0.484509	4.72476	1.95	8382	7010	E8.5	E8.5_1	20	Mesoderm	Paraxial mesoderm A	5.89039	11.3993
Mouse_embryo_E8.5_1_BC0213_N02	9.038	28719	0.286237	64.3753	4.45	8288	6675	E8.5	E8.5_1	25	Mesoderm	Extraembryonic mesoderm	11.5786	-1.66114
Mouse_embryo_E8.5_1_BC0474_N01	5.393	17078	0.151279	0	0	2584	2320	E8.5	E8.5_1	38	ExE embryo	Extraembryonic visceral endoderm	-3.20557	-2.11271
Mouse_embryo_E8.5_1_BC2830_N02	5.329	9429	0.22241	0	0	2104	1833	E8.5	E8.5_1	16	Mesoderm	Endothelium	-8.82852	10.0835
Mouse_embryo_E8.5_1_BC0015_N02	4.115	50427	0.229616	57.9684	4.25	11732	9067	E8.5	E8.5_1	56	Neuroectoderm	Forebrain/midbrain	2.86543	-13.3823
Mouse_embryo_E8.5_1_BC0592_N03	4.069	26816	0.348769	0	1	9535	7443	E8.5	E8.5_1	56	Neuroectoderm	Forebrain/midbrain	4.36009	-12.7421
Mouse_embryo_E8.5_1_BC0767_N01	15.573	11239	0.733855	39.5095	3.6	10784	4949	E8.5	E8.5_1	15	Neuroectoderm	Hindbrain	0.815658	-12.1408
Mouse_embryo_E8.5_1_BC1882_N01	9.039	8904	0.631107	0	0.2	5632	4829	E8.5	E8.5_1	26	Neuroectoderm	Forebrain/midbrain	6.0681	-14.1645
Mouse_embryo_E8.5_1_BC0135_N01	8.924	25671	0.623072	0	0.05	15998	11770	E8.5	E8.5_1	26	Neuroectoderm	Forebrain/midbrain	5.16367	-12.9828
Mouse_embryo_E8.5_1_BC0804_N01	8.625	13909	0.371263	5.63365	2	5178	4565	E8.5	E8.5_1	3	Neuroectoderm	Spinal cord	-1.04646	-15.1059
Mouse_embryo_E8.5_1_BC0610_N02	5.259	22307	0.405206	0	0.65	9137	7165	E8.5	E8.5_1	30	Neuroectoderm	floor plate	3.87157	-12.2732
Mouse_embryo_E8.5_1_BC0139_N01	7.833	19593	0.475939	0	0.75	12432	4426	E8.5	E8.5_1	38	ExE embryo	Extraembryonic visceral endoderm	-2.13715	-1.49628
Mouse_embryo_E8.5_1_BC1095_N01	7.406	12336	0.337003	15.8839	2.6	4163	3552	E8.5	E8.5_1	38	ExE embryo	Extraembryonic visceral endoderm	-2.14095	-2.12296
Mouse_embryo_E8.5_1_BC0237_N01	8.516	20901	0.291013	81.9611	5	6198	5161	E8.5	E8.5_1	42	Surface ectoderm	Pre-epidermal keratinocytes	0.545459	-3.06796
Mouse_embryo_E8.5_1_BC2310_N01	10.617	7653	0.36884	0	0	2829	2579	E8.5	E8.5_1	26	Neuroectoderm	Forebrain/midbrain	4.12715	-12.913
Mouse_embryo_E8.5_1_BC0689_N02	9.924	18342	0.436061	13.0424	2.45	8051	6373	E8.5	E8.5_1	3	Neuroectoderm	Spinal cord	-0.595268	-16.8316
Mouse_embryo_E8.5_1_BC1190_N01	7.742	11770	0.42959	0	0.55	5061	4467	E8.5	E8.5_1	25	Mesoderm	Extraembryonic mesoderm	10.8831	0.325157
Mouse_embryo_E8.5_1_BC2539_N01	8.177	6200	0.359379	57.9684	4.25	2548	1426	E8.5	E8.5_1	15	Neuroectoderm	Hindbrain	-0.105433	-12.5758
Mouse_embryo_E8.5_1_BC0612_N01	9.249	15536	0.353819	0	0.7	5498	4670	E8.5	E8.5_1	10	Mesoderm	Somatic mesoderm	-0.744641	7.93295
Mouse_embryo_E8.5_1_BC2408_N02	10.672	10589	0.634041	0	0	6724	5573	E8.5	E8.5_1	16	Mesoderm	Endothelium	-11.9958	9.7789
Mouse_embryo_E8.5_1_BC1071_N03	15.537	19738	0.556857	0	1.05	11028	7702	E8.5	E8.5_1	61	Endoderm	Gut	-4.34127	-2.39607
Mouse_embryo_E8.5_1_BC0101_N02	10.811	29858	0.593135	4.72476	1.95	17711	12787	E8.5	E8.5_1	51	Mesoderm	Amniochorionic mesoderm A	-5.97765	9.17576
Mouse_embryo_E8.5_1_BC1477_N02	16.202	13816	0.728383	0	1.05	10075	7756	E8.5	E8.5_1	15	Neuroectoderm	Hindbrain	-1.37249	-15.2722
Mouse_embryo_E8.5_1_BC0983_N01	5.013	12433	0.182192	0	0.8	2392	1250	E8.5	E8.5_1	27	Mesoderm	Mesenchymal stromal cells	1.44846	4.08103
Mouse_embryo_E8.5_1_BC2232_N01	8.317	7887	0.460701	54.8441	4.15	3640	3248	E8.5	E8.5_1	25	Mesoderm	Extraembryonic mesoderm	11.2094	0.663859
Mouse_embryo_E8.5_1_BC1130_N02	9.928	16296	0.722477	38.397	3.55	11793	8638	E8.5	E8.5_1	15	Neuroectoderm	Hindbrain	-1.33005	-13.6505
Mouse_embryo_E8.5_1_BC0622_N02	13.375	17865	0.75607	23.471	2.95	13514	10640	E8.5	E8.5_1	15	Neuroectoderm	Hindbrain	0.133793	-14.5582
Mouse_embryo_E8.5_1_BC0171_N02	13.819	31452	0.587253	0	0.85	19838	12801	E8.5	E8.5_1	26	Neuroectoderm	Forebrain/midbrain	5.65088	-13.0869
Mouse_embryo_E8.5_1_BC0798_N03	8.661	22628	0.488139	39.5095	3.6	11194	8872	E8.5	E8.5_1	15	Neuroectoderm	Hindbrain	0.626096	-14.6044
Mouse_embryo_E8.5_1_BC0819_N02	13.5	17334	0.448988	0	0.2	7917	5854	E8.5	E8.5_1	15	Neuroectoderm	Hindbrain	-1.31563	-13.6575
Mouse_embryo_E8.5_1_BC0504_N01	13.679	16391	0.476494	123.055	6.15	7987	6377	E8.5	E8.5_1	62	Surface ectoderm	Placodal area	2.30522	-3.59646
Mouse_embryo_E8.5_1_BC4452_N01	8.687	2754	0.615385	0	0	1712	1603	E8.5	E8.5_1	37	Neuroectoderm	Neural crest	9.23355	-8.45196
Mouse_embryo_E8.5_1_BC1908_N02	17.449	13717	0.586006	0	0	8040	6111	E8.5	E8.5_1	61	Endoderm	Gut	-5.62892	-2.80394
Mouse_embryo_E8.5_1_BC1393_N02	11.295	14673	0.69324	0	1.05	10183	8258	E8.5	E8.5_1	20	Mesoderm	Paraxial mesoderm A	6.37854	10.0284
Mouse_embryo_E8.5_1_BC1752_N01	8.441	9319	0.345137	0	0.75	3265	2801	E8.5	E8.5_1	37	Neuroectoderm	Neural crest	9.28299	-7.08128
Mouse_embryo_E8.5_1_BC2608_N02	12.099	9100	0.751259	0	0	6862	5399	E8.5	E8.5_1	3	Neuroectoderm	Spinal cord	0.498955	-17.5145
Mouse_embryo_E8.5_1_BC1536_N05	6.54	24532	0.30589	0	1.1	7505	6174	E8.5	E8.5_1	51	Mesoderm	Amniochorionic mesoderm A	-4.38704	7.39166
Mouse_embryo_E8.5_1_BC0288_N01	10.408	19169	0.419006	42.3341	3.7	8479	6072	E8.5	E8.5_1	25	Mesoderm	Extraembryonic mesoderm	11.4929	-1.35684
Mouse_embryo_E8.5_1_BC4695_N02	7.69	4280	0.48435	0	0.15	2089	1968	E8.5	E8.5_1	7	Mesoderm	Neuromesodermal progenitors	12.6823	-3.04509
Mouse_embryo_E8.5_1_BC1938_N03	13.347	13123	0.617533	0	1	8136	6686	E8.5	E8.5_1	9	Mesoderm	Paraxial mesoderm	9.9988	9.2854
Mouse_embryo_E8.5_1_BC2319_N01	6.541	7640	0.398115	0	1.5	3042	2751	E8.5	E8.5_1	4	Surface ectoderm	Pre-epidermal keratinocytes	-2.15196	-4.56837
Mouse_embryo_E8.5_1_BC3369_N01	10.272	5116	0.410512	4.72476	1.95	2101	1970	E8.5	E8.5_1	42	Surface ectoderm	Pre-epidermal keratinocytes	0.737636	-3.08902
Mouse_embryo_E8.5_1_BC1771_N02	14.218	10727	0.519059	0	0.25	5869	3971	E8.5	E8.5_1	14	Mesoderm	Primitive erythroid cells	-16.2126	0.395602
Mouse_embryo_E8.5_1_BC0025_N03	5.394	76143	0.199138	85.4876	5.1	15206	11504	E8.5	E8.5_1	37	Neuroectoderm	Neural crest	8.33199	-8.66428
Mouse_embryo_E8.5_1_BC3206_N03	10.211	9082	0.637042	0	0.15	5892	4985	E8.5	E8.5_1	3	Neuroectoderm	Spinal cord	-1.14242	-15.265
Mouse_embryo_E8.5_1_BC4076_N01	6.115	3444	0.403276	0	0	1428	1257	E8.5	E8.5_1	7	Mesoderm	Neuromesodermal progenitors	12.7606	-4.64089
Mouse_embryo_E8.5_1_BC2072_N01	8.961	8347	0.636581	0	0	5318	4707	E8.5	E8.5_1	26	Neuroectoderm	Forebrain/midbrain	6.30143	-13.7932
Mouse_embryo_E8.5_1_BC3111_N02	10.448	8533	0.615511	43.4811	3.75	5254	4752	E8.5	E8.5_1	4	Surface ectoderm	Pre-epidermal keratinocytes	-0.185254	-5.79148
Mouse_embryo_E8.5_1_BC0172_N01	12.044	23662	0.551099	2.24638	1.75	13066	9868	E8.5	E8.5_1	9	Mesoderm	Paraxial mesoderm	9.88532	8.34024
Mouse_embryo_E8.5_1_BC2073_N01	12.105	8359	0.335924	0	0	2809	2549	E8.5	E8.5_1	16	Mesoderm	Endothelium	-12.0172	9.01197
Mouse_embryo_E8.5_1_BC0676_N01	12.359	14989	0.553438	34.05	3.4	8306	6880	E8.5	E8.5_1	4	Surface ectoderm	Pre-epidermal keratinocytes	-0.33094	-5.51805
Mouse_embryo_E8.5_1_BC2962_N01	12.63	6053	0.615893	0	0.05	3728	3343	E8.5	E8.5_1	16	Mesoderm	Endothelium	-10.4438	10.0869
Mouse_embryo_E8.5_1_BC2754_N01	16.486	6349	0.539333	0	0.3	3524	2816	E8.5	E8.5_1	14	Mesoderm	Primitive erythroid cells	-15.8639	1.58168
Mouse_embryo_E8.5_1_BC0085_N01	6.286	29358	0.226369	57.9684	4.25	6660	6128	E8.5	E8.5_1	38	ExE embryo	Extraembryonic visceral endoderm	-1.98802	6.82371
Mouse_embryo_E8.5_1_BC1253_N02	12.939	14725	0.654659	0	0.85	9759	7730	E8.5	E8.5_1	9	Mesoderm	Paraxial mesoderm	10.4377	8.20596
Mouse_embryo_E8.5_1_BC0699_N01	8.998	14570	0.489422	0	0.45	7218	6057	E8.5	E8.5_1	26	Neuroectoderm	Forebrain/midbrain	5.43319	-13.442
Mouse_embryo_E8.5_1_BC1507_N02	11.402	16971	0.202474	72.3308	4.7	3437	3056	E8.5	E8.5_1	16	Mesoderm	Endothelium	-10.5641	8.75756
Mouse_embryo_E8.5_1_BC0897_N02	8.253	14645	0.43034	0	1.05	6360	5531	E8.5	E8.5_1	56	Neuroectoderm	Forebrain/midbrain	3.6164	-12.9556
Mouse_embryo_E8.5_1_BC1939_N03	4.559	13595	0.426359	0	0.9	5836	4945	E8.5	E8.5_1	30	Neuroectoderm	floor plate	3.82057	-12.5254
Mouse_embryo_E8.5_1_BC0423_N03	9.946	34654	0.165569	0	1.4	5782	4002	E8.5	E8.5_1	67	Mesoderm	Mesenchymal stromal cells	-2.34562	0.752923
Mouse_embryo_E8.5_1_BC1238_N01	19.383	6877	0.719983	0	0.45	8413	2952	E8.5	E8.5_1	4	Surface ectoderm	Pre-epidermal keratinocytes	0.213146	-3.1585
Mouse_embryo_E8.5_1_BC1432_N03	9.747	15789	0.397183	0	0.05	6316	5165	E8.5	E8.5_1	15	Neuroectoderm	Hindbrain	-1.53605	-14.3066
Mouse_embryo_E8.5_1_BC3287_N01	15.909	5111	0.701916	2.76388	1.8	3737	3196	E8.5	E8.5_1	42	Surface ectoderm	Pre-epidermal keratinocytes	1.99486	-2.35417
Mouse_embryo_E8.5_1_BC0011_N01	5.884	45992	0.316226	0	1.25	15318	9321	E8.5	E8.5_1	46	Mesoderm	First heart field	-4.52093	5.87489
Mouse_embryo_E8.5_1_BC0054_N02	6.321	42134	0.212387	13.0424	2.45	8950	7299	E8.5	E8.5_1	37	Neuroectoderm	Neural crest	9.01347	-7.7206
Mouse_embryo_E8.5_1_BC3201_N01	18.086	5547	0.281049	0	0.4	1575	1229	E8.5	E8.5_1	10	Mesoderm	Somatic mesoderm	-0.251311	3.00108
Mouse_embryo_E8.5_1_BC2190_N05	6.555	17203	0.208046	1.5072	1.7	3615	2939	E8.5	E8.5_1	10	Mesoderm	Somatic mesoderm	-1.01776	5.82373
Mouse_embryo_E8.5_1_BC2324_N03	13.366	9291	0.637517	29.3633	3.2	5978	4550	E8.5	E8.5_1	7	Mesoderm	Neuromesodermal progenitors	13.4137	-3.23158
Mouse_embryo_E8.5_1_BC1478_N01	16.605	10463	0.457812	0	0	4791	3994	E8.5	E8.5_1	3	Neuroectoderm	Spinal cord	-0.592765	-17.8672
Mouse_embryo_E8.5_1_BC2362_N01	13.563	6454	0.749174	6.26155	2.05	5672	3961	E8.5	E8.5_1	3	Neuroectoderm	Spinal cord	-1.14053	-16.3502
Mouse_embryo_E8.5_1_BC3274_N02	15.456	7698	0.515817	0	0	3995	3213	E8.5	E8.5_1	14	Mesoderm	Primitive erythroid cells	-16.226	1.72035
Mouse_embryo_E8.5_1_BC0117_N02	15.554	37350	0.321206	43.4811	3.75	12042	8289	E8.5	E8.5_1	7	Mesoderm	Neuromesodermal progenitors	11.8613	-4.32266
Mouse_embryo_E8.5_1_BC0146_N01	9.293	25070	0.342004	0	1.05	8586	6964	E8.5	E8.5_1	3	Neuroectoderm	Spinal cord	0.30737	-15.4452
Mouse_embryo_E8.5_1_BC2278_N02	19.866	9860	0.789288	9.29548	2.25	7825	6057	E8.5	E8.5_1	9	Mesoderm	Paraxial mesoderm	9.00739	8.54532
Mouse_embryo_E8.5_1_BC2359_N04	7.256	12963	0.46044	0	0	6000	5153	E8.5	E8.5_1	7	Mesoderm	Neuromesodermal progenitors	12.8818	-3.32451
Mouse_embryo_E8.5_1_BC0901_N02	14.558	17059	0.556088	0	0.75	9518	7752	E8.5	E8.5_1	9	Mesoderm	Paraxial mesoderm	9.60867	7.94625
Mouse_embryo_E8.5_1_BC1349_N02	7.933	15253	0.481285	0	0.2	7342	6377	E8.5	E8.5_1	20	Mesoderm	Paraxial mesoderm A	6.79541	11.7498
Mouse_embryo_E8.5_1_BC1997_N01	14.692	7746	0.540791	0	0.8	4660	3124	E8.5	E8.5_1	14	Mesoderm	Primitive erythroid cells	-15.9213	1.28777
Mouse_embryo_E8.5_1_BC0606_N02	6.478	24083	0.365829	0	0.05	8841	7084	E8.5	E8.5_1	37	Neuroectoderm	Neural crest	8.99507	-8.28594
Mouse_embryo_E8.5_1_BC2199_N01	11.143	7657	0.415462	0	0	3305	2778	E8.5	E8.5_1	3	Neuroectoderm	Spinal cord	0.960066	-16.2964
Mouse_embryo_E8.5_1_BC0737_N02	12.534	19591	0.389778	62.4315	4.4	7649	6225	E8.5	E8.5_1	9	Mesoderm	Paraxial mesoderm	9.17298	8.14599
Mouse_embryo_E8.5_1_BC0958_N01	8.126	13307	0.457093	113.677	5.9	6083	4737	E8.5	E8.5_1	38	ExE embryo	Extraembryonic visceral endoderm	-3.7533	-3.09675
Mouse_embryo_E8.5_1_BC3562_N01	8.568	4550	0.642811	0	0	2991	2665	E8.5	E8.5_1	7	Mesoderm	Neuromesodermal progenitors	13.4768	-3.58587
Mouse_embryo_E8.5_1_BC0706_N01	9.132	14646	0.411363	0	0.4	6031	5139	E8.5	E8.5_1	3	Neuroectoderm	Spinal cord	-0.463165	-17.6332
Mouse_embryo_E8.5_1_BC2813_N03	9.023	11060	0.639888	0	0.25	7097	6081	E8.5	E8.5_1	25	Mesoderm	Extraembryonic mesoderm	12.8427	0.0656809
Mouse_embryo_E8.5_1_BC0837_N01	10.997	13639	0.61071	0	0.75	8382	7085	E8.5	E8.5_1	42	Surface ectoderm	Pre-epidermal keratinocytes	1.91454	-2.46433
Mouse_embryo_E8.5_1_BC0950_N01	16.212	12964	0.463111	99.2851	5.5	6070	4788	E8.5	E8.5_1	37	Neuroectoderm	Neural crest	8.81554	-7.53272
Mouse_embryo_E8.5_1_BC1246_N03	15.466	16000	0.521674	0	1	8352	6202	E8.5	E8.5_1	14	Mesoderm	Primitive erythroid cells	-14.5711	0.616848
Mouse_embryo_E8.5_1_BC0941_N02	13.806	20303	0.266056	2.24638	1.75	5406	4237	E8.5	E8.5_1	38	ExE embryo	Extraembryonic visceral endoderm	-2.28658	-1.98125
Mouse_embryo_E8.5_1_BC2796_N01	8.944	6432	0.498446	0	0	3207	2929	E8.5	E8.5_1	25	Mesoderm	Extraembryonic mesoderm	11.888	0.817776
Mouse_embryo_E8.5_1_BC0666_N01	14.805	14306	0.276893	0	0	4242	2405	E8.5	E8.5_1	54	Neuroectoderm	Neural crest (PNS glia)	7.48054	-6.34109
Mouse_embryo_E8.5_1_BC3166_N02	11.185	7157	0.66945	4.1413	1.9	4810	3833	E8.5	E8.5_1	16	Mesoderm	Endothelium	-9.17263	10.2078
Mouse_embryo_E8.5_1_BC0584_N01	10.764	15861	0.431479	124.639	6.2	6848	5966	E8.5	E8.5_1	38	ExE embryo	Extraembryonic visceral endoderm	-3.66378	-2.75359
Mouse_embryo_E8.5_1_BC3336_N01	10.586	5197	0.454406	0	0	2362	2152	E8.5	E8.5_1	38	ExE embryo	Extraembryonic visceral endoderm	-2.88778	-2.17393
Mouse_embryo_E8.5_1_BC3326_N01	5.336	5107	0.510314	0	0	2647	2340	E8.5	E8.5_1	7	Mesoderm	Neuromesodermal progenitors	12.5107	-5.61103
Mouse_embryo_E8.5_1_BC3758_N02	10.669	6872	0.485525	0	0.15	3371	2863	E8.5	E8.5_1	14	Mesoderm	Primitive erythroid cells	-15.2904	1.42078
Mouse_embryo_E8.5_1_BC3658_N01	11.815	4053	0.32505	24.4236	3	1452	885	E8.5	E8.5_1	26	Neuroectoderm	Forebrain/midbrain	6.15371	-12.4802
Mouse_embryo_E8.5_1_BC1133_N04	11.489	20824	0.521758	77.1003	4.85	10875	8818	E8.5	E8.5_1	20	Mesoderm	Paraxial mesoderm A	-11.1376	9.91196
Mouse_embryo_E8.5_1_BC1083_N03	11.135	20983	0.579649	0	0.6	12179	9001	E8.5	E8.5_1	15	Neuroectoderm	Hindbrain	-0.304283	-14.0561
Mouse_embryo_E8.5_1_BC2610_N01	17.294	6786	0.373937	0	1.2	2594	2009	E8.5	E8.5_1	36	Mesoderm	Amniochorionic mesoderm B	-0.857927	5.49394
Mouse_embryo_E8.5_1_BC0039_N01	4.164	36406	0.158507	0	0.05	5802	3868	E8.5	E8.5_1	13	Mesoderm	Mesenchymal stromal cells	-1.34317	1.19021
Mouse_embryo_E8.5_1_BC0293_N04	11.719	34588	0.504673	4.72476	1.95	19333	10848	E8.5	E8.5_1	25	Mesoderm	Extraembryonic mesoderm	11.5878	-0.905142
Mouse_embryo_E8.5_1_BC0180_N03	8.961	32566	0.264931	62.4315	4.4	8637	7003	E8.5	E8.5_1	16	Mesoderm	Endothelium	-10.0397	10.5234
Mouse_embryo_E8.5_1_BC2928_N04	5.421	13347	0.477759	0	0.45	6380	5307	E8.5	E8.5_1	7	Mesoderm	Neuromesodermal progenitors	13.0135	-4.71467
Mouse_embryo_E8.5_1_BC0929_N01	11.267	13173	0.657789	0	0	8669	7096	E8.5	E8.5_1	3	Neuroectoderm	Spinal cord	-0.577832	-16.0273
Mouse_embryo_E8.5_1_BC1290_N01	7.236	11207	0.289109	0	0	3273	2823	E8.5	E8.5_1	3	Neuroectoderm	Spinal cord	0.44114	-17.8496
Mouse_embryo_E8.5_1_BC2002_N01	10.047	8592	0.663873	0	0.15	5704	5026	E8.5	E8.5_1	16	Mesoderm	Endothelium	-11.7627	9.46748
Mouse_embryo_E8.5_1_BC0717_N01	14.758	14669	0.691364	45.2197	3.8	10143	8228	E8.5	E8.5_1	20	Mesoderm	Paraxial mesoderm A	7.45183	10.1449
Mouse_embryo_E8.5_1_BC3203_N03	8.461	8772	0.46751	0	0.25	4101	3645	E8.5	E8.5_1	20	Mesoderm	Paraxial mesoderm A	6.90846	11.2727
Mouse_embryo_E8.5_1_BC0189_N01	11.169	23065	0.668963	6.26155	2.05	15437	12042	E8.5	E8.5_1	42	Surface ectoderm	Pre-epidermal keratinocytes	1.4136	-4.2512
Mouse_embryo_E8.5_1_BC1303_N02	14.152	14166	0.752499	2.24638	1.75	10690	8456	E8.5	E8.5_1	37	Neuroectoderm	Neural crest	9.60885	-7.2227
Mouse_embryo_E8.5_1_BC3715_N01	13.201	4285	0.65762	0	0.15	2835	2554	E8.5	E8.5_1	46	Mesoderm	First heart field	-4.7859	6.40018
Mouse_embryo_E8.5_1_BC2775_N01	4.803	6461	0.457876	0	0	2962	2719	E8.5	E8.5_1	26	Neuroectoderm	Forebrain/midbrain	5.52749	-13.0019
Mouse_embryo_E8.5_1_BC2940_N02	10.184	8273	0.381457	0	0	3168	2756	E8.5	E8.5_1	25	Mesoderm	Extraembryonic mesoderm	11.9278	-0.636731
Mouse_embryo_E8.5_1_BC0571_N05	14.94	26614	0.681204	39.5095	3.6	18135	12487	E8.5	E8.5_1	56	Neuroectoderm	Forebrain/midbrain	2.89849	-13.2074
Mouse_embryo_E8.5_1_BC2053_N01	15.773	8953	0.480331	0	0	4579	2269	E8.5	E8.5_1	4	Surface ectoderm	Pre-epidermal keratinocytes	-1.38747	-0.949632
Mouse_embryo_E8.5_1_BC0201_N01	8.616	22430	0.430042	15.0544	2.55	9651	8034	E8.5	E8.5_1	37	Neuroectoderm	Neural crest	8.69978	-7.57767
Mouse_embryo_E8.5_1_BC1969_N02	8.249	13457	0.486551	0	1	6548	5544	E8.5	E8.5_1	16	Mesoderm	Endothelium	-11.1427	10.3482
Mouse_embryo_E8.5_1_BC1645_N01	13.181	9799	0.761268	0	0	7516	6154	E8.5	E8.5_1	9	Mesoderm	Paraxial mesoderm	9.78273	9.29943
Mouse_embryo_E8.5_1_BC0407_N02	10.715	23950	0.270354	0	1.55	6482	5264	E8.5	E8.5_1	10	Mesoderm	Somatic mesoderm	-0.757599	8.05589
Mouse_embryo_E8.5_1_BC0391_N01	6.639	18416	0.134806	0	0.9	2483	2135	E8.5	E8.5_1	38	ExE embryo	Extraembryonic visceral endoderm	-3.0376	-1.96547
Mouse_embryo_E8.5_1_BC3836_N01	10.875	3984	0.475931	0	0	1918	1670	E8.5	E8.5_1	14	Mesoderm	Primitive erythroid cells	-15.4031	1.35711
Mouse_embryo_E8.5_1_BC2253_N01	5.846	7749	0.18262	0	1.2	1429	1263	E8.5	E8.5_1	7	Mesoderm	Neuromesodermal progenitors	11.5984	-1.70502
Mouse_embryo_E8.5_1_BC0168_N01	5.559	23804	0.177303	0	0	4223	3741	E8.5	E8.5_1	37	Neuroectoderm	Neural crest	9.13233	-7.95557
Mouse_embryo_E8.5_1_BC0586_N03	8.721	22272	0.371074	50.5619	4	8305	6646	E8.5	E8.5_1	15	Neuroectoderm	Hindbrain	0.683054	-14.6863
Mouse_embryo_E8.5_1_BC1952_N01	7.238	8687	0.592848	0	0.2	5156	4487	E8.5	E8.5_1	3	Neuroectoderm	Spinal cord	1.32648	-15.9479
Mouse_embryo_E8.5_1_BC0603_N02	8.519	21240	0.362566	0	0.75	7702	6504	E8.5	E8.5_1	26	Neuroectoderm	Forebrain/midbrain	5.84376	-14.0893
Mouse_embryo_E8.5_1_BC1226_N04	11.468	16894	0.605316	6.26155	2.05	10248	8185	E8.5	E8.5_1	3	Neuroectoderm	Spinal cord	2.2331	-16.2097
Mouse_embryo_E8.5_1_BC0208_N03	15.978	31843	0.298507	0	1.55	10380	4864	E8.5	E8.5_1	10	Mesoderm	Somatic mesoderm	-0.326929	4.95297
Mouse_embryo_E8.5_1_BC1408_N01	4.105	10613	0.343945	36.7475	3.5	3684	3259	E8.5	E8.5_1	3	Neuroectoderm	Spinal cord	1.26182	-15.7575
Mouse_embryo_E8.5_1_BC2698_N01	11.799	6608	0.688017	0	0.3	4576	4110	E8.5	E8.5_1	15	Neuroectoderm	Hindbrain	-0.234424	-14.4329
Mouse_embryo_E8.5_1_BC0959_N01	16.753	12485	0.619347	0	0	8067	5857	E8.5	E8.5_1	3	Neuroectoderm	Spinal cord	1.06846	-16.454
Mouse_embryo_E8.5_1_BC1163_N02	4.052	16893	0.403657	26.8571	3.1	6821	5509	E8.5	E8.5_1	3	Neuroectoderm	Spinal cord	0.792991	-15.6921
Mouse_embryo_E8.5_1_BC0329_N02	11.215	24679	0.450974	0	0	11135	8659	E8.5	E8.5_1	26	Neuroectoderm	Forebrain/midbrain	6.0043	-14.4598
Mouse_embryo_E8.5_1_BC2728_N01	15.908	6531	0.668428	0	0	4427	3942	E8.5	E8.5_1	9	Mesoderm	Paraxial mesoderm	9.96002	8.43063
Mouse_embryo_E8.5_1_BC0915_N01	6.324	13181	0.267143	26.8571	3.1	3549	2946	E8.5	E8.5_1	9	Mesoderm	Paraxial mesoderm	10.2233	7.78027
Mouse_embryo_E8.5_1_BC1933_N04	15.553	14283	0.623154	0	0	8903	6839	E8.5	E8.5_1	16	Mesoderm	Endothelium	-10.9115	9.33347
Mouse_embryo_E8.5_1_BC0183_N01	7.74	22923	0.292499	0	0.15	6812	5302	E8.5	E8.5_1	7	Mesoderm	Neuromesodermal progenitors	12.6578	-4.66061
Mouse_embryo_E8.5_1_BC1257_N01	4.818	11431	0.299248	50.5619	4	3421	3135	E8.5	E8.5_1	46	Mesoderm	First heart field	-2.72416	7.57284
Mouse_embryo_E8.5_1_BC1791_N01	9.55	9146	0.360642	1.5072	1.7	3350	2762	E8.5	E8.5_1	25	Mesoderm	Extraembryonic mesoderm	10.725	-0.0500464
Mouse_embryo_E8.5_1_BC0558_N01	5.605	16133	0.22324	0	0.2	3606	3103	E8.5	E8.5_1	50	Mesoderm	White blood cells	-14.4521	1.99802
Mouse_embryo_E8.5_1_BC0635_N01	10.884	15385	0.41326	13.0424	2.45	6358	5525	E8.5	E8.5_1	20	Mesoderm	Paraxial mesoderm A	7.6783	10.0564
Mouse_embryo_E8.5_1_BC2647_N01	8.652	6743	0.47883	0	1.15	3257	2936	E8.5	E8.5_1	25	Mesoderm	Extraembryonic mesoderm	11.8076	-1.1046
Mouse_embryo_E8.5_1_BC0383_N02	7.507	23526	0.200733	75.0449	4.8	4766	3799	E8.5	E8.5_1	7	Mesoderm	Neuromesodermal progenitors	11.6967	-2.0596
Mouse_embryo_E8.5_1_BC2935_N01	17.162	6120	0.57052	0	0.5	3499	2950	E8.5	E8.5_1	14	Mesoderm	Primitive erythroid cells	-15.2257	0.900437
Mouse_embryo_E8.5_1_BC0327_N01	8.383	19239	0.162059	0	0.75	3212	1684	E8.5	E8.5_1	10	Mesoderm	Somatic mesoderm	-0.56234	3.3834
Mouse_embryo_E8.5_1_BC1271_N02	9.785	14450	0.240642	54.8441	4.15	3478	3091	E8.5	E8.5_1	10	Mesoderm	Somatic mesoderm	-0.761214	7.81995
Mouse_embryo_E8.5_1_BC2701_N01	8.4	6644	0.459085	0	0	3052	2843	E8.5	E8.5_1	26	Neuroectoderm	Forebrain/midbrain	5.81271	-13.9657
Mouse_embryo_E8.5_1_BC0236_N02	8.619	24085	0.396089	0	0.8	9541	7711	E8.5	E8.5_1	15	Neuroectoderm	Hindbrain	-0.0654987	-13.5201
Mouse_embryo_E8.5_1_BC1208_N02	14.411	16802	0.3199	15.8839	2.6	5398	4426	E8.5	E8.5_1	42	Surface ectoderm	Pre-epidermal keratinocytes	0.428415	-3.64474
Mouse_embryo_E8.5_1_BC1849_N02	8.128	11952	0.426907	0	0.15	5131	4429	E8.5	E8.5_1	7	Mesoderm	Neuromesodermal progenitors	12.6449	-3.03183
Mouse_embryo_E8.5_1_BC3357_N01	4.884	4677	0.433471	0	0.95	2212	1692	E8.5	E8.5_1	26	Neuroectoderm	Forebrain/midbrain	5.4556	-12.6265
Mouse_embryo_E8.5_1_BC0495_N03	11.119	27338	0.503061	0	0.9	13806	10125	E8.5	E8.5_1	3	Neuroectoderm	Spinal cord	1.07552	-15.8913
Mouse_embryo_E8.5_1_BC0662_N01	10.436	14962	0.696042	42.3341	3.7	10552	8685	E8.5	E8.5_1	57	Mesoderm	Megakaryocytes	4.22945	11.9735
Mouse_embryo_E8.5_1_BC3119_N02	10.795	8476	0.72826	0	0.5	6239	5251	E8.5	E8.5_1	16	Mesoderm	Endothelium	-11.9491	10.2202
Mouse_embryo_E8.5_1_BC0020_N01	6.552	41756	0.350163	39.5095	3.6	14710	12309	E8.5	E8.5_1	7	Mesoderm	Neuromesodermal progenitors	0.820632	-2.20972
Mouse_embryo_E8.5_1_BC1895_N03	13.755	16935	0.754235	0	1.15	12779	9697	E8.5	E8.5_1	37	Neuroectoderm	Neural crest	9.12698	-7.17884
Mouse_embryo_E8.5_1_BC3617_N01	12.562	4562	0.742279	0	1.1	3413	2969	E8.5	E8.5_1	37	Neuroectoderm	Neural crest	9.88751	-7.12767
Mouse_embryo_E8.5_1_BC0849_N01	5.424	13651	0.484154	4.1413	1.9	6615	5822	E8.5	E8.5_1	37	Neuroectoderm	Neural crest	8.12743	-7.25423
Mouse_embryo_E8.5_1_BC2593_N01	11.703	6941	0.701815	4.72476	1.95	4872	4321	E8.5	E8.5_1	37	Neuroectoderm	Neural crest	8.87979	-7.25762
Mouse_embryo_E8.5_1_BC2197_N02	10.614	10881	0.394541	0	0.95	4293	3695	E8.5	E8.5_1	20	Mesoderm	Paraxial mesoderm A	7.04331	10.3104
Mouse_embryo_E8.5_1_BC0437_N01	9.357	17585	0.466481	6.26155	2.05	8204	6788	E8.5	E8.5_1	38	ExE embryo	Extraembryonic visceral endoderm	-4.09061	-3.47512
Mouse_embryo_E8.5_1_BC0942_N01	12.541	13034	0.660246	0	1.55	8638	7016	E8.5	E8.5_1	51	Mesoderm	Amniochorionic mesoderm A	-5.91838	9.11202
Mouse_embryo_E8.5_1_BC4271_N01	7.143	3112	0.354766	0	0	1109	927	E8.5	E8.5_1	38	ExE embryo	Extraembryonic visceral endoderm	-4.0187	-3.02564
Mouse_embryo_E8.5_1_BC4624_N01	13.286	2441	0.609586	0	0	1488	1332	E8.5	E8.5_1	61	Endoderm	Gut	-5.08675	-2.50725
Mouse_embryo_E8.5_1_BC0997_N03	13.647	21476	0.587625	0	0.1	12621	8453	E8.5	E8.5_1	61	Endoderm	Gut	-5.68086	-2.73401
Mouse_embryo_E8.5_1_BC3925_N01	9.901	3849	0.599896	0	0.8	2309	2134	E8.5	E8.5_1	42	Surface ectoderm	Pre-epidermal keratinocytes	1.44974	-2.45183
Mouse_embryo_E8.5_1_BC3310_N03	15.991	7476	0.536076	0	0.35	4131	2915	E8.5	E8.5_1	61	Endoderm	Gut	-4.58069	-2.39049
Mouse_embryo_E8.5_1_BC3350_N01	14.298	5158	0.610271	0	0	3149	2688	E8.5	E8.5_1	61	Endoderm	Gut	-5.04172	-2.2871
Mouse_embryo_E8.5_1_BC1425_N01	10.297	10724	0.317792	0	0	3408	2902	E8.5	E8.5_1	61	Endoderm	Gut	-4.74261	-2.33949
Mouse_embryo_E8.5_1_BC2338_N01	13.764	7645	0.558112	0	0	4269	3562	E8.5	E8.5_1	61	Endoderm	Gut	-5.88668	-3.03338
Mouse_embryo_E8.5_1_BC2419_N03	10.367	12938	0.551383	0	0	7136	5537	E8.5	E8.5_1	61	Endoderm	Gut	-5.30078	-2.44746
Mouse_embryo_E8.5_1_BC1673_N01	10.686	9750	0.227492	0	0	2221	1930	E8.5	E8.5_1	61	Endoderm	Gut	-4.70671	-2.28537
Mouse_embryo_E8.5_1_BC1604_N01	19.497	10035	0.304154	0	1.55	3068	2257	E8.5	E8.5_1	10	Mesoderm	Somatic mesoderm	-0.175366	5.15833
Mouse_embryo_E8.5_1_BC1799_N03	9.259	16537	0.326697	0	1	5497	4442	E8.5	E8.5_1	3	Neuroectoderm	Spinal cord	0.0458834	-17.9442
Mouse_embryo_E8.5_1_BC3762_N02	22.401	5322	0.629123	0	1	3681	2630	E8.5	E8.5_1	14	Mesoderm	Primitive erythroid cells	-14.843	0.885894
Mouse_embryo_E8.5_1_BC1066_N01	6.021	12365	0.211478	4.72476	1.95	2631	2271	E8.5	E8.5_1	7	Mesoderm	Neuromesodermal progenitors	12.0513	-3.72297
Mouse_embryo_E8.5_1_BC2140_N03	19.296	10813	0.487347	0	0.5	6567	2628	E8.5	E8.5_1	10	Mesoderm	Somatic mesoderm	-0.154627	3.89832
Mouse_embryo_E8.5_1_BC0655_N03	8.573	24093	0.410792	15.0544	2.55	9912	8035	E8.5	E8.5_1	37	Neuroectoderm	Neural crest	9.05698	-7.31661
Mouse_embryo_E8.5_1_BC3424_N01	11.019	4976	0.595548	0	0	2970	2764	E8.5	E8.5_1	16	Mesoderm	Endothelium	-11.6124	9.95964
Mouse_embryo_E8.5_1_BC1823_N04	19.649	13713	0.779654	53.6095	4.1	11358	7188	E8.5	E8.5_1	15	Neuroectoderm	Hindbrain	0.780246	-12.4554
Mouse_embryo_E8.5_1_BC3592_N02	24.862	5007	0.452389	0	0.05	2651	1159	E8.5	E8.5_1	10	Mesoderm	Somatic mesoderm	-0.580734	3.9086
Mouse_embryo_E8.5_1_BC3398_N01	6.809	5043	0.478295	0	0	2413	2313	E8.5	E8.5_1	20	Mesoderm	Paraxial mesoderm A	6.43744	10.4744
Mouse_embryo_E8.5_1_BC3193_N01	13.272	4839	0.601781	0	0	3311	2284	E8.5	E8.5_1	14	Mesoderm	Primitive erythroid cells	-15.6065	1.51593
Mouse_embryo_E8.5_1_BC0936_N02	8.953	17144	0.501717	0	0	8768	7188	E8.5	E8.5_1	25	Mesoderm	Extraembryonic mesoderm	11.9445	-0.150265
Mouse_embryo_E8.5_1_BC3197_N02	11.829	6926	0.415884	0	0	2922	2570	E8.5	E8.5_1	3	Neuroectoderm	Spinal cord	1.34573	-16.5098
Mouse_embryo_E8.5_1_BC2804_N02	7.353	10674	0.419184	6.26155	2.05	4510	3901	E8.5	E8.5_1	20	Mesoderm	Paraxial mesoderm A	7.59266	10.8077
Mouse_embryo_E8.5_1_BC0268_N01	12.39	20604	0.322353	0	0.9	6664	5474	E8.5	E8.5_1	7	Mesoderm	Neuromesodermal progenitors	10.9874	-2.69908
Mouse_embryo_E8.5_1_BC0326_N01	5.388	19330	0.436348	7.90586	2.15	8473	6953	E8.5	E8.5_1	7	Mesoderm	Neuromesodermal progenitors	13.1827	-3.91939
Mouse_embryo_E8.5_1_BC3165_N02	6.668	7244	0.644851	0	0	4690	4157	E8.5	E8.5_1	3	Neuroectoderm	Spinal cord	-0.27436	-16.0226
Mouse_embryo_E8.5_1_BC2295_N02	7.934	12136	0.49609	13.8365	2.5	6153	5018	E8.5	E8.5_1	30	Neuroectoderm	floor plate	-2.55105	-15.1482
Mouse_embryo_E8.5_1_BC2672_N02	9.169	7875	0.70392	6.90665	2.1	5549	4831	E8.5	E8.5_1	9	Mesoderm	Paraxial mesoderm	9.7057	10.1109
Mouse_embryo_E8.5_1_BC4040_N01	18.722	3624	0.724414	0	0.05	2626	2435	E8.5	E8.5_1	9	Mesoderm	Paraxial mesoderm	8.68357	9.72368
Mouse_embryo_E8.5_1_BC2200_N01	11.554	7937	0.688612	42.3341	3.7	5533	4608	E8.5	E8.5_1	20	Mesoderm	Paraxial mesoderm A	7.66887	10.3128
Mouse_embryo_E8.5_1_BC0254_N03	14.457	29149	0.600983	106.031	5.7	19571	11869	E8.5	E8.5_1	10	Mesoderm	Somatic mesoderm	-1.03717	6.6755
Mouse_embryo_E8.5_1_BC0508_N01	12.911	16677	0.32347	0	0.3	5400	4545	E8.5	E8.5_1	3	Neuroectoderm	Spinal cord	-0.490123	-16.4898
Mouse_embryo_E8.5_1_BC2815_N01	10.445	6401	0.460434	0	0.05	2950	2712	E8.5	E8.5_1	9	Mesoderm	Paraxial mesoderm	7.99174	9.49582
Mouse_embryo_E8.5_1_BC0507_N01	9.185	16652	0.231826	1.0397	1.65	3881	3259	E8.5	E8.5_1	10	Mesoderm	Somatic mesoderm	-1.03604	6.38978
Mouse_embryo_E8.5_1_BC1063_N01	9.304	12381	0.320301	0	0.5	3998	3306	E8.5	E8.5_1	9	Mesoderm	Paraxial mesoderm	8.86658	7.79331
Mouse_embryo_E8.5_1_BC1592_N03	13.025	15215	0.415634	5.63365	2	6476	4858	E8.5	E8.5_1	50	Mesoderm	White blood cells	-14.105	2.52386
Mouse_embryo_E8.5_1_BC1050_N02	15.128	19784	0.363292	6.26155	2.05	7203	5777	E8.5	E8.5_1	36	Mesoderm	Amniochorionic mesoderm B	-2.04363	6.7309
Mouse_embryo_E8.5_1_BC1792_N02	9.276	13839	0.652945	0	0.3	9057	7416	E8.5	E8.5_1	26	Neuroectoderm	Forebrain/midbrain	5.68017	-13.6865
Mouse_embryo_E8.5_1_BC0595_N02	10.396	20876	0.242901	0	0.8	5483	2607	E8.5	E8.5_1	10	Mesoderm	Somatic mesoderm	-0.54282	4.18733
Mouse_embryo_E8.5_1_BC4455_N01	11.341	2767	0.656464	1.5072	1.7	1823	1681	E8.5	E8.5_1	64	Mesoderm	Intermediate mesoderm	-2.90783	-1.00892
Mouse_embryo_E8.5_1_BC0721_N01	10.973	14551	0.587635	0	0.45	8583	7321	E8.5	E8.5_1	3	Neuroectoderm	Spinal cord	1.72405	-16.3356
Mouse_embryo_E8.5_1_BC1435_N02	6.673	14980	0.34339	0	0.55	5156	4375	E8.5	E8.5_1	15	Neuroectoderm	Hindbrain	-0.777548	-13.6312
Mouse_embryo_E8.5_1_BC1036_N01	10.17	12613	0.667406	0	1.3	8420	7153	E8.5	E8.5_1	37	Neuroectoderm	Neural crest	9.14553	-8.59997
Mouse_embryo_E8.5_1_BC2302_N02	10.591	10390	0.237699	0	0.45	2715	1390	E8.5	E8.5_1	10	Mesoderm	Somatic mesoderm	-0.400339	4.2898
Mouse_embryo_E8.5_1_BC3305_N01	7.649	5222	0.378193	0	0.1	1984	1864	E8.5	E8.5_1	9	Mesoderm	Paraxial mesoderm	8.01095	8.95721
Mouse_embryo_E8.5_1_BC1642_N02	7.72	13956	0.589085	0	0	8441	6834	E8.5	E8.5_1	3	Neuroectoderm	Spinal cord	-0.417479	-15.3313
Mouse_embryo_E8.5_1_BC1844_N01	9.669	8997	0.493316	0	0	4465	3866	E8.5	E8.5_1	3	Neuroectoderm	Spinal cord	-0.558244	-16.6386
Mouse_embryo_E8.5_1_BC1380_N02	12.681	17713	0.499436	10.3794	2.3	8863	7266	E8.5	E8.5_1	10	Mesoderm	Somatic mesoderm	-0.829668	6.66938
Mouse_embryo_E8.5_1_BC1634_N01	9.763	9529	0.4793	72.3308	4.7	4735	3973	E8.5	E8.5_1	7	Mesoderm	Neuromesodermal progenitors	12.1312	-2.07425
Mouse_embryo_E8.5_1_BC0512_N02	8.896	20714	0.441667	0	0.1	9154	7476	E8.5	E8.5_1	20	Mesoderm	Paraxial mesoderm A	7.17029	10.8101
Mouse_embryo_E8.5_1_BC0626_N03	11.989	19684	0.478543	3.30069	1.85	9434	7746	E8.5	E8.5_1	16	Mesoderm	Endothelium	-9.91383	10.5815
Mouse_embryo_E8.5_1_BC3522_N02	7.762	6383	0.187897	0	0.2	1214	972	E8.5	E8.5_1	27	Mesoderm	Mesenchymal stromal cells	-0.264866	2.5455
Mouse_embryo_E8.5_1_BC3135_N04	16.097	11367	0.651702	22.5307	2.9	7447	6018	E8.5	E8.5_1	42	Surface ectoderm	Pre-epidermal keratinocytes	1.07984	-3.56713
Mouse_embryo_E8.5_1_BC0531_N01	7.9	16353	0.485935	0	0	7981	6401	E8.5	E8.5_1	7	Mesoderm	Neuromesodermal progenitors	13.141	-3.16148
Mouse_embryo_E8.5_1_BC0263_N01	9.44	20691	0.574981	132.646	6.4	11932	9576	E8.5	E8.5_1	15	Neuroectoderm	Hindbrain	0.989236	-14.0514
Mouse_embryo_E8.5_1_BC3498_N02	7.155	6771	0.650752	0	1.1	4416	3938	E8.5	E8.5_1	16	Mesoderm	Endothelium	-11.4297	10.1289
Mouse_embryo_E8.5_1_BC0749_N01	17.308	14528	0.288834	39.5095	3.6	4206	3211	E8.5	E8.5_1	15	Neuroectoderm	Hindbrain	-0.0659575	-12.3714
Mouse_embryo_E8.5_1_BC1427_N01	20.006	10633	0.403005	0	0.3	4292	3447	E8.5	E8.5_1	4	Surface ectoderm	Pre-epidermal keratinocytes	-0.534728	-2.25707
Mouse_embryo_E8.5_1_BC1307_N01	9.883	11251	0.479961	0	0	5401	4749	E8.5	E8.5_1	16	Mesoderm	Endothelium	-10.2669	10.5635
Mouse_embryo_E8.5_1_BC0993_N01	14.521	11721	0.648865	0	1.55	8347	6218	E8.5	E8.5_1	46	Mesoderm	First heart field	-5.03313	6.74822
Mouse_embryo_E8.5_1_BC1027_N01	5.789	11670	0.56208	0	0.95	7103	5459	E8.5	E8.5_1	20	Mesoderm	Paraxial mesoderm A	6.50982	11.4661
Mouse_embryo_E8.5_1_BC0394_N02	10.902	19425	0.479749	0	1.3	9322	7309	E8.5	E8.5_1	15	Neuroectoderm	Hindbrain	-0.58296	-12.9736
Mouse_embryo_E8.5_1_BC0151_N01	6.237	24837	0.197214	0	0.7	4899	4171	E8.5	E8.5_1	38	ExE embryo	Extraembryonic visceral endoderm	-2.95817	-2.16102
Mouse_embryo_E8.5_1_BC0607_N01	11.397	15602	0.638951	21.1433	2.85	9990	8081	E8.5	E8.5_1	20	Mesoderm	Paraxial mesoderm A	6.52787	11.8287
Mouse_embryo_E8.5_1_BC2044_N03	18.844	14227	0.743116	36.7475	3.5	10579	8220	E8.5	E8.5_1	36	Mesoderm	Amniochorionic mesoderm B	-3.15473	6.60568
Mouse_embryo_E8.5_1_BC3960_N03	11.563	7461	0.340721	0	0.6	2552	2179	E8.5	E8.5_1	9	Mesoderm	Paraxial mesoderm	8.64492	8.02093
Mouse_embryo_E8.5_1_BC3192_N02	23.534	6953	0.520028	0	1.35	3726	2652	E8.5	E8.5_1	38	ExE embryo	Extraembryonic visceral endoderm	-1.25535	-1.39675
Mouse_embryo_E8.5_1_BC3518_N02	12.783	6529	0.782976	0	0	6025	4160	E8.5	E8.5_1	3	Neuroectoderm	Spinal cord	0.389283	-17.7899
Mouse_embryo_E8.5_1_BC0814_N02	13.845	18573	0.539187	109.835	5.8	10058	7630	E8.5	E8.5_1	10	Mesoderm	Somatic mesoderm	-1.07638	6.29755
Mouse_embryo_E8.5_1_BC0140_N01	7.439	25360	0.429344	1.0397	1.65	10953	8636	E8.5	E8.5_1	3	Neuroectoderm	Spinal cord	2.34037	-16.3542
Mouse_embryo_E8.5_1_BC0809_N01	12.973	14064	0.360993	10.3794	2.3	5103	4058	E8.5	E8.5_1	62	Surface ectoderm	Placodal area	2.27843	-3.24587
Mouse_embryo_E8.5_1_BC0065_N01	6.662	31134	0.179031	1.0397	1.65	5577	4878	E8.5	E8.5_1	38	ExE embryo	Extraembryonic visceral endoderm	-3.00443	-1.8676
Mouse_embryo_E8.5_1_BC3100_N01	6.087	5651	0.189075	0	0	1073	1021	E8.5	E8.5_1	3	Neuroectoderm	Spinal cord	1.85552	-17.8523
Mouse_embryo_E8.5_1_BC3249_N03	11.909	9933	0.72443	12.2629	2.4	7274	5959	E8.5	E8.5_1	20	Mesoderm	Paraxial mesoderm A	6.11466	11.8362
Mouse_embryo_E8.5_1_BC3234_N01	18.652	5407	0.646474	24.4236	3	3511	3105	E8.5	E8.5_1	43	Neuroectoderm	Neuron progenitor cells	-6.76058	-5.67276
Mouse_embryo_E8.5_1_BC2599_N01	10.087	6940	0.564128	0	0	3919	3506	E8.5	E8.5_1	3	Neuroectoderm	Spinal cord	-0.60266	-16.9091
Mouse_embryo_E8.5_1_BC1443_N01	10.434	10546	0.728416	0	0.65	7703	6645	E8.5	E8.5_1	26	Neuroectoderm	Forebrain/midbrain	4.97234	-14.0272
Mouse_embryo_E8.5_1_BC1996_N03	10.579	13421	0.606446	13.8365	2.5	8241	6926	E8.5	E8.5_1	9	Mesoderm	Paraxial mesoderm	7.59576	9.24851
Mouse_embryo_E8.5_1_BC1102_N02	6.504	16139	0.464354	61.1459	4.35	7510	5989	E8.5	E8.5_1	30	Neuroectoderm	floor plate	-2.47699	-15.5037
Mouse_embryo_E8.5_1_BC1562_N02	8.432	15186	0.380341	0	0	5866	4676	E8.5	E8.5_1	7	Mesoderm	Neuromesodermal progenitors	11.9909	-3.13485
Mouse_embryo_E8.5_1_BC3209_N01	7.01	4825	0.343372	9.29548	2.25	1904	993	E8.5	E8.5_1	10	Mesoderm	Somatic mesoderm	-0.296761	6.09105
Mouse_embryo_E8.5_1_BC2513_N02	12.338	9575	0.352984	102.267	5.6	3395	2924	E8.5	E8.5_1	9	Mesoderm	Paraxial mesoderm	8.57686	8.14913
Mouse_embryo_E8.5_1_BC1962_N02	15.356	10973	0.389998	0	0.05	4804	2270	E8.5	E8.5_1	13	Mesoderm	Mesenchymal stromal cells	-0.299624	2.20863
Mouse_embryo_E8.5_1_BC3265_N02	21.234	6830	0.550836	6.26155	2.05	4448	2307	E8.5	E8.5_1	15	Neuroectoderm	Hindbrain	0.460036	-11.7109
Mouse_embryo_E8.5_1_BC3270_N02	14.322	7495	0.5872	2.24638	1.75	4569	3497	E8.5	E8.5_1	14	Mesoderm	Primitive erythroid cells	-15.0747	1.299
Mouse_embryo_E8.5_1_BC0334_N01	9.081	19221	0.239782	0	0.15	4611	3886	E8.5	E8.5_1	15	Neuroectoderm	Hindbrain	-1.56031	-13.6886
Mouse_embryo_E8.5_1_BC1773_N02	11.696	12860	0.358	0	0.05	4625	3793	E8.5	E8.5_1	14	Mesoderm	Primitive erythroid cells	-15.099	1.55076
Mouse_embryo_E8.5_1_BC1506_N01	12.846	10356	0.639602	0	0.6	6625	5422	E8.5	E8.5_1	16	Mesoderm	Endothelium	-10.5378	9.92496
Mouse_embryo_E8.5_1_BC1210_N02	8.011	18800	0.331455	0	0	6236	5204	E8.5	E8.5_1	16	Mesoderm	Endothelium	-11.586	9.98001
Mouse_embryo_E8.5_1_BC2643_N01	4.132	6761	0.418051	0	0.05	2844	2610	E8.5	E8.5_1	20	Mesoderm	Paraxial mesoderm A	6.96011	11.0655
Mouse_embryo_E8.5_1_BC2104_N02	10.803	11891	0.444127	0	0	5290	4512	E8.5	E8.5_1	3	Neuroectoderm	Spinal cord	0.908357	-17.3435
Mouse_embryo_E8.5_1_BC4125_N01	19.934	3440	0.561272	0	1.1	1942	1701	E8.5	E8.5_1	14	Mesoderm	Primitive erythroid cells	-15.9767	1.92053
Mouse_embryo_E8.5_1_BC1509_N01	9.947	10300	0.464227	17.154	2.65	4782	4264	E8.5	E8.5_1	42	Surface ectoderm	Pre-epidermal keratinocytes	0.437594	-4.96857
Mouse_embryo_E8.5_1_BC1235_N01	8.221	11527	0.383508	0	0.7	4423	3885	E8.5	E8.5_1	15	Neuroectoderm	Hindbrain	0.167519	-13.4119
Mouse_embryo_E8.5_1_BC3302_N01	12.181	5274	0.239295	24.4236	3	1263	1119	E8.5	E8.5_1	7	Mesoderm	Neuromesodermal progenitors	12.2483	-4.53789
Mouse_embryo_E8.5_1_BC0335_N02	10.63	25614	0.555015	54.8441	4.15	14709	10223	E8.5	E8.5_1	4	Surface ectoderm	Pre-epidermal keratinocytes	-1.97643	-4.07863
Mouse_embryo_E8.5_1_BC1759_N01	20.38	9361	0.761749	25.8749	3.05	7197	5876	E8.5	E8.5_1	36	Mesoderm	Amniochorionic mesoderm B	-2.36704	5.90471
Mouse_embryo_E8.5_1_BC2437_N01	11.172	7388	0.618855	0	0.85	4582	3847	E8.5	E8.5_1	51	Mesoderm	Amniochorionic mesoderm A	-5.93165	9.052
Mouse_embryo_E8.5_1_BC2237_N02	12.812	11723	0.669481	0	1.4	7851	6376	E8.5	E8.5_1	16	Mesoderm	Endothelium	-11.784	9.07459
Mouse_embryo_E8.5_1_BC1123_N01	7.288	11977	0.57248	0	0	6923	5829	E8.5	E8.5_1	16	Mesoderm	Endothelium	-10.4361	9.53338
Mouse_embryo_E8.5_1_BC1347_N02	12.344	15967	0.669093	30.3855	3.25	10755	8305	E8.5	E8.5_1	7	Mesoderm	Neuromesodermal progenitors	13.2708	-4.00427
Mouse_embryo_E8.5_1_BC3777_N02	15.605	5705	0.659496	0	0.05	3771	2941	E8.5	E8.5_1	14	Mesoderm	Primitive erythroid cells	-15.4461	1.72801
Mouse_embryo_E8.5_1_BC2186_N03	10.584	13771	0.527701	0	0.85	7277	6135	E8.5	E8.5_1	20	Mesoderm	Paraxial mesoderm A	6.24735	10.8369
Mouse_embryo_E8.5_1_BC0033_N01	5.099	37559	0.220393	88.3407	5.2	8298	7537	E8.5	E8.5_1	3	Neuroectoderm	Spinal cord	-0.321437	-14.4386
Mouse_embryo_E8.5_1_BC0037_N01	5.139	36466	0.242018	10.3794	2.3	8884	6835	E8.5	E8.5_1	46	Mesoderm	First heart field	-2.83087	7.19131
Mouse_embryo_E8.5_1_BC0554_N02	9.13	19057	0.398888	0	1.2	7602	6574	E8.5	E8.5_1	26	Neuroectoderm	Forebrain/midbrain	5.51776	-12.934
Mouse_embryo_E8.5_1_BC1901_N01	14.081	8610	0.696614	43.4811	3.75	6172	5112	E8.5	E8.5_1	20	Mesoderm	Paraxial mesoderm A	6.30704	10.2618
Mouse_embryo_E8.5_1_BC4275_N01	9.698	3049	0.622158	0	0	1943	1774	E8.5	E8.5_1	16	Mesoderm	Endothelium	-10.3294	9.87896
Mouse_embryo_E8.5_1_BC0259_N02	17.045	22216	0.366968	0	0.8	8801	4531	E8.5	E8.5_1	25	Mesoderm	Extraembryonic mesoderm	10.6201	-0.578102
Mouse_embryo_E8.5_1_BC1743_N01	10.91	9435	0.241602	7.90586	2.15	2287	2053	E8.5	E8.5_1	9	Mesoderm	Paraxial mesoderm	9.26335	8.30505
Mouse_embryo_E8.5_1_BC0380_N02	14.135	20976	0.72898	0	1.4	17193	10921	E8.5	E8.5_1	15	Neuroectoderm	Hindbrain	-1.57908	-13.6164
Mouse_embryo_E8.5_1_BC1650_N01	12.559	9806	0.272903	22.5307	2.9	2684	2391	E8.5	E8.5_1	4	Surface ectoderm	Pre-epidermal keratinocytes	-0.597224	-4.24931
Mouse_embryo_E8.5_1_BC1348_N01	10.992	10944	0.274069	15.0544	2.55	3026	2651	E8.5	E8.5_1	3	Neuroectoderm	Spinal cord	1.58553	-17.9862
Mouse_embryo_E8.5_1_BC0415_N01	11.393	17883	0.582644	0	1.1	10427	8440	E8.5	E8.5_1	20	Mesoderm	Paraxial mesoderm A	6.25872	10.9798
Mouse_embryo_E8.5_1_BC3727_N01	26.025	4403	0.792213	0	0.75	3683	2594	E8.5	E8.5_1	10	Mesoderm	Somatic mesoderm	-0.58629	3.78385
Mouse_embryo_E8.5_1_BC1764_N03	10.614	14305	0.438242	0	0.15	6273	5254	E8.5	E8.5_1	25	Mesoderm	Extraembryonic mesoderm	11.6421	-0.793476
Mouse_embryo_E8.5_1_BC0675_N02	11.245	23512	0.555244	0	0.1	13056	10105	E8.5	E8.5_1	26	Neuroectoderm	Forebrain/midbrain	5.85636	-12.8049
Mouse_embryo_E8.5_1_BC1295_N01	4.814	11473	0.210059	0	1.2	2414	2030	E8.5	E8.5_1	3	Neuroectoderm	Spinal cord	1.22048	-16.996
Mouse_embryo_E8.5_1_BC1182_N02	16.914	15160	0.684864	78.4799	4.9	10475	8165	E8.5	E8.5_1	9	Mesoderm	Paraxial mesoderm	12.5676	-1.71978
Mouse_embryo_E8.5_1_BC1035_N03	8.503	18638	0.29999	0	1.5	6310	2977	E8.5	E8.5_1	9	Mesoderm	Paraxial mesoderm	8.0019	7.42553
Mouse_embryo_E8.5_1_BC1485_N01	5.615	10370	0.483196	0	1.15	5032	4417	E8.5	E8.5_1	30	Neuroectoderm	floor plate	3.54053	-12.188
Mouse_embryo_E8.5_1_BC1000_N01	10.724	12808	0.718477	0	0.6	9208	7634	E8.5	E8.5_1	26	Neuroectoderm	Forebrain/midbrain	5.28365	-13.8085
Mouse_embryo_E8.5_1_BC0598_N01	11.099	15577	0.459671	0	0.2	7215	5920	E8.5	E8.5_1	15	Neuroectoderm	Hindbrain	-1.12569	-13.8252
Mouse_embryo_E8.5_1_BC0843_N02	4.2	15930	0.332028	0	0.15	5340	4655	E8.5	E8.5_1	26	Neuroectoderm	Forebrain/midbrain	5.50794	-12.5351
Mouse_embryo_E8.5_1_BC1338_N01	4.626	11027	0.290898	0	0.45	3215	2821	E8.5	E8.5_1	3	Neuroectoderm	Spinal cord	-0.0863383	-16.1366
Mouse_embryo_E8.5_1_BC3365_N02	15.091	8161	0.559245	20.2341	2.8	4564	3919	E8.5	E8.5_1	16	Mesoderm	Endothelium	-11.0505	9.29347
Mouse_embryo_E8.5_1_BC0823_N01	13.903	13084	0.495718	127.026	6.25	6831	5409	E8.5	E8.5_1	64	Mesoderm	Intermediate mesoderm	-2.67035	-0.422938
Mouse_embryo_E8.5_1_BC3081_N01	6.533	5683	0.615545	0	0	3532	3116	E8.5	E8.5_1	3	Neuroectoderm	Spinal cord	-1.16802	-15.6479
Mouse_embryo_E8.5_1_BC3963_N01	10.676	3776	0.606332	15.0544	2.55	2298	2081	E8.5	E8.5_1	7	Mesoderm	Neuromesodermal progenitors	13.4451	-3.96871
Mouse_embryo_E8.5_1_BC0519_N02	4.829	23527	0.237061	0	0.5	5597	3775	E8.5	E8.5_1	10	Mesoderm	Somatic mesoderm	0.454569	4.02689
Mouse_embryo_E8.5_1_BC0785_N01	5.797	14108	0.233473	0	0	3295	3001	E8.5	E8.5_1	37	Neuroectoderm	Neural crest	9.15173	-7.88632
Mouse_embryo_E8.5_1_BC0371_N02	16.654	22069	0.409058	0	1.45	9032	6522	E8.5	E8.5_1	48	Mesoderm	Mesenchymal stromal cells	-0.416817	4.37661
Mouse_embryo_E8.5_1_BC0234_N01	8.738	21457	0.297782	0	0.15	6391	5285	E8.5	E8.5_1	38	ExE embryo	Extraembryonic visceral endoderm	-2.12377	-2.38366
Mouse_embryo_E8.5_1_BC3175_N01	11.642	5518	0.477293	0	0.1	2638	2290	E8.5	E8.5_1	14	Mesoderm	Primitive erythroid cells	-15.9531	0.724692
Mouse_embryo_E8.5_1_BC0754_N03	10.829	24490	0.622481	0	0	15257	11209	E8.5	E8.5_1	26	Neuroectoderm	Forebrain/midbrain	5.81104	-12.7635
Mouse_embryo_E8.5_1_BC0925_N01	14.541	13173	0.567205	0	0.6	7482	6320	E8.5	E8.5_1	9	Mesoderm	Paraxial mesoderm	8.66834	8.74059
Mouse_embryo_E8.5_1_BC1528_N01	11.147	10143	0.566683	0	0.25	5800	4888	E8.5	E8.5_1	15	Neuroectoderm	Hindbrain	0.646438	-13.6263
Mouse_embryo_E8.5_1_BC1911_N02	7.339	12265	0.403341	0	0.5	4949	4071	E8.5	E8.5_1	14	Mesoderm	Primitive erythroid cells	-16.8227	-1.0198
Mouse_embryo_E8.5_1_BC0978_N02	6.275	15592	0.311453	0	0	4944	4148	E8.5	E8.5_1	9	Mesoderm	Paraxial mesoderm	9.66643	8.05334
Mouse_embryo_E8.5_1_BC1213_N02	12.187	13131	0.394238	29.3633	3.2	5200	4457	E8.5	E8.5_1	26	Neuroectoderm	Forebrain/midbrain	6.23756	-12.7108
Mouse_embryo_E8.5_1_BC2249_N02	18.675	10140	0.812947	0	1.05	8527	6235	E8.5	E8.5_1	3	Neuroectoderm	Spinal cord	-1.45156	-15.5525
Mouse_embryo_E8.5_1_BC1830_N01	9.038	9074	0.423962	0	0	3850	3551	E8.5	E8.5_1	25	Mesoderm	Extraembryonic mesoderm	12.1583	0.544737
Mouse_embryo_E8.5_1_BC0058_N02	4.554	44894	0.32839	1.0397	1.65	14771	11262	E8.5	E8.5_1	26	Neuroectoderm	Forebrain/midbrain	5.72102	-13.833
Mouse_embryo_E8.5_1_BC2645_N02	9.152	10541	0.467088	3.30069	1.85	5024	4178	E8.5	E8.5_1	46	Mesoderm	First heart field	-4.70502	5.6201
Mouse_embryo_E8.5_1_BC3314_N01	16.465	5199	0.427484	0	0.15	2246	1964	E8.5	E8.5_1	14	Mesoderm	Primitive erythroid cells	-15.7233	2.14663
Mouse_embryo_E8.5_1_BC0569_N02	13.469	23741	0.602544	15.8839	2.6	14308	10885	E8.5	E8.5_1	26	Neuroectoderm	Forebrain/midbrain	6.35577	-13.5571
Mouse_embryo_E8.5_1_BC4414_N01	13.921	3131	0.601273	0	0.4	1983	1158	E8.5	E8.5_1	13	Mesoderm	Mesenchymal stromal cells	-0.939209	0.560646
Mouse_embryo_E8.5_1_BC2576_N02	13.333	7952	0.481137	0	1.1	3826	3099	E8.5	E8.5_1	14	Mesoderm	Primitive erythroid cells	-15.9869	0.814474
Mouse_embryo_E8.5_1_BC2147_N02	10.636	10883	0.438727	0	0	4783	3993	E8.5	E8.5_1	26	Neuroectoderm	Forebrain/midbrain	6.15954	-13.6541
Mouse_embryo_E8.5_1_BC0820_N01	8.317	14279	0.152572	0	0.15	2183	1423	E8.5	E8.5_1	38	ExE embryo	Extraembryonic visceral endoderm	-1.75996	-0.468266
Mouse_embryo_E8.5_1_BC0918_N02	9.268	17655	0.406885	0	0.05	7186	5936	E8.5	E8.5_1	26	Neuroectoderm	Forebrain/midbrain	5.87188	-12.8101
Mouse_embryo_E8.5_1_BC1728_N01	10.568	9509	0.480134	3.30069	1.85	4580	4081	E8.5	E8.5_1	37	Neuroectoderm	Neural crest	10.1016	-7.14148
Mouse_embryo_E8.5_1_BC0953_N03	9.551	19572	0.411759	0	0.05	8061	6617	E8.5	E8.5_1	37	Neuroectoderm	Neural crest	9.32195	-8.29679
Mouse_embryo_E8.5_1_BC0313_N02	9.193	26642	0.355584	0	0.65	9498	7368	E8.5	E8.5_1	16	Mesoderm	Endothelium	-11.1102	10.3604
Mouse_embryo_E8.5_1_BC2203_N01	5.11	7942	0.20556	43.4811	3.75	1634	1511	E8.5	E8.5_1	9	Mesoderm	Paraxial mesoderm	9.4669	8.18717
Mouse_embryo_E8.5_1_BC2560_N02	19.63	11213	0.557507	0	0.8	6253	4721	E8.5	E8.5_1	14	Mesoderm	Primitive erythroid cells	-15.3169	0.650504
Mouse_embryo_E8.5_1_BC0771_N02	9.054	15162	0.370643	0	1.05	5891	4189	E8.5	E8.5_1	37	Neuroectoderm	Neural crest	8.63927	-7.34074
Mouse_embryo_E8.5_1_BC2994_N01	10.569	5948	0.493705	68.9815	4.6	2941	2651	E8.5	E8.5_1	4	Surface ectoderm	Pre-epidermal keratinocytes	-1.41683	6.45913
Mouse_embryo_E8.5_1_BC3359_N01	5.143	5071	0.293933	104.521	5.65	1497	1397	E8.5	E8.5_1	27	Mesoderm	Mesenchymal stromal cells	1.97705	2.28943
Mouse_embryo_E8.5_1_BC0405_N01	11.919	18096	0.657443	104.521	5.65	11903	9842	E8.5	E8.5_1	25	Mesoderm	Extraembryonic mesoderm	12.8022	-0.365385
Mouse_embryo_E8.5_1_BC4627_N01	8.581	2397	0.675281	0	0	1620	1522	E8.5	E8.5_1	16	Mesoderm	Endothelium	-9.22882	10.3509
Mouse_embryo_E8.5_1_BC1953_N02	9.945	12326	0.670365	0	0.6	8338	6971	E8.5	E8.5_1	25	Mesoderm	Extraembryonic mesoderm	12.5933	0.565522
Mouse_embryo_E8.5_1_BC1994_N02	7.71	12104	0.455356	22.5307	2.9	5513	4723	E8.5	E8.5_1	38	ExE embryo	Extraembryonic visceral endoderm	-2.58831	-3.18405
Mouse_embryo_E8.5_1_BC2907_N04	22.585	11470	0.414771	1.5072	1.7	4813	3804	E8.5	E8.5_1	14	Mesoderm	Primitive erythroid cells	-15.288	1.90229
Mouse_embryo_E8.5_1_BC1501_N03	6.68	16490	0.29488	9.29548	2.25	5166	3174	E8.5	E8.5_1	54	Neuroectoderm	Neural crest (PNS glia)	7.7453	-6.74154
Mouse_embryo_E8.5_1_BC2205_N01	5.835	7685	0.170923	0	0.1	1372	850	E8.5	E8.5_1	27	Mesoderm	Mesenchymal stromal cells	-1.54461	1.4013
Mouse_embryo_E8.5_1_BC1228_N02	4.721	18800	0.182208	50.5619	4	3441	3081	E8.5	E8.5_1	15	Neuroectoderm	Hindbrain	0.0537897	-13.8016
Mouse_embryo_E8.5_1_BC3524_N01	6.358	4740	0.414207	0	0	1965	1774	E8.5	E8.5_1	14	Mesoderm	Primitive erythroid cells	-16.8369	0.00704773
Mouse_embryo_E8.5_1_BC2024_N04	17.001	18589	0.678402	0	0.55	12621	9638	E8.5	E8.5_1	46	Mesoderm	First heart field	-4.77888	6.66903
Mouse_embryo_E8.5_1_BC0184_N02	13.882	34353	0.240045	0	1.4	8488	5134	E8.5	E8.5_1	9	Mesoderm	Paraxial mesoderm	7.68797	7.4853
Mouse_embryo_E8.5_1_BC0125_N01	10.755	24967	0.2781	18.0175	2.7	7383	4409	E8.5	E8.5_1	10	Mesoderm	Somatic mesoderm	-0.23732	6.19061
Mouse_embryo_E8.5_1_BC2153_N01	11.412	8108	0.633818	0	0	5139	4473	E8.5	E8.5_1	16	Mesoderm	Endothelium	-12.0497	9.23952
Mouse_embryo_E8.5_1_BC0867_N02	16.296	19359	0.683542	23.471	2.95	13245	9220	E8.5	E8.5_1	0	Mesoderm	Endothelium	-8.52942	6.64742
Mouse_embryo_E8.5_1_BC0298_N01	5.893	20067	0.310154	1.5072	1.7	6231	5280	E8.5	E8.5_1	9	Mesoderm	Paraxial mesoderm	9.39469	8.60273
Mouse_embryo_E8.5_1_BC0756_N02	11.881	19633	0.661035	0	0.4	12990	10465	E8.5	E8.5_1	25	Mesoderm	Extraembryonic mesoderm	12.2101	0.164372
Mouse_embryo_E8.5_1_BC4132_N01	12.328	3402	0.511513	0	0	1755	1655	E8.5	E8.5_1	25	Mesoderm	Extraembryonic mesoderm	11.6009	-0.0221568
Mouse_embryo_E8.5_1_BC4149_N03	10.915	6092	0.641825	0	0	3910	3346	E8.5	E8.5_1	51	Mesoderm	Amniochorionic mesoderm A	-5.28533	8.08204
Mouse_embryo_E8.5_1_BC2901_N01	7.338	6279	0.348393	39.5095	3.6	2190	1832	E8.5	E8.5_1	10	Mesoderm	Somatic mesoderm	0.298877	5.0436
Mouse_embryo_E8.5_1_BC1612_N01	10.501	9996	0.728391	72.3308	4.7	7281	5912	E8.5	E8.5_1	46	Mesoderm	First heart field	-2.90827	6.84507
Mouse_embryo_E8.5_1_BC1322_N01	12.008	10854	0.768624	0	1.05	8574	7039	E8.5	E8.5_1	3	Neuroectoderm	Spinal cord	0.508872	-15.6592
Mouse_embryo_E8.5_1_BC4436_N01	18.424	2771	0.41752	11.1215	2.35	1182	976	E8.5	E8.5_1	30	Neuroectoderm	floor plate	2.15764	-11.58
Mouse_embryo_E8.5_1_BC2064_N01	12.498	8339	0.676344	15.8839	2.6	5661	4975	E8.5	E8.5_1	25	Mesoderm	Extraembryonic mesoderm	12.7468	-1.63144
Mouse_embryo_E8.5_1_BC2747_N04	7.992	15424	0.247832	91.9463	5.3	3830	3317	E8.5	E8.5_1	7	Mesoderm	Neuromesodermal progenitors	11.7614	-2.03948
Mouse_embryo_E8.5_1_BC2708_N01	13.68	6573	0.559572	73.684	4.75	3762	3038	E8.5	E8.5_1	14	Mesoderm	Primitive erythroid cells	-15.0786	1.26005
Mouse_embryo_E8.5_1_BC2465_N02	10.846	10541	0.67448	26.8571	3.1	7136	5982	E8.5	E8.5_1	15	Neuroectoderm	Hindbrain	-1.48574	-14.5966
Mouse_embryo_E8.5_1_BC1332_N03	9.623	15659	0.532782	0	0.7	8378	6956	E8.5	E8.5_1	46	Mesoderm	First heart field	-4.81546	6.38414
Mouse_embryo_E8.5_1_BC0480_N02	9.886	19575	0.342299	72.3308	4.7	6745	5592	E8.5	E8.5_1	7	Mesoderm	Neuromesodermal progenitors	11.8818	-2.2057
Mouse_embryo_E8.5_1_BC3566_N03	13.814	9645	0.569373	22.5307	2.9	5499	4748	E8.5	E8.5_1	25	Mesoderm	Extraembryonic mesoderm	11.0252	0.547488
Mouse_embryo_E8.5_1_BC2768_N02	17.752	8625	0.422565	83.3663	5.05	3648	3169	E8.5	E8.5_1	0	Mesoderm	Endothelium	-8.67746	6.31761
Mouse_embryo_E8.5_1_BC1379_N02	9.566	13881	0.519621	0	0.5	7243	6040	E8.5	E8.5_1	15	Neuroectoderm	Hindbrain	0.625858	-13.8413
Mouse_embryo_E8.5_1_BC4028_N02	8.911	5198	0.597772	22.5307	2.9	3112	2868	E8.5	E8.5_1	63	Neuroectoderm	Roof plate	0.299689	-8.19467
Mouse_embryo_E8.5_1_BC2746_N02	10.312	9776	0.473307	0	0.6	4628	4057	E8.5	E8.5_1	25	Mesoderm	Extraembryonic mesoderm	12.0448	-1.73333
Mouse_embryo_E8.5_1_BC3654_N01	4.735	4441	0.113677	46.3906	3.85	507	466	E8.5	E8.5_1	33	Mesoderm	Mesenchymal stromal cells	3.01511	-2.45188
Mouse_embryo_E8.5_1_BC2312_N01	11.74	7449	0.726723	5.63365	2	5651	4517	E8.5	E8.5_1	37	Neuroectoderm	Neural crest	9.2157	-7.11217
Mouse_embryo_E8.5_1_BC1060_N02	10.322	18493	0.50489	0	0.65	9344	7629	E8.5	E8.5_1	23	Neuroectoderm	Di/telencephalon	3.71929	-10.6642
Mouse_embryo_E8.5_1_BC2246_N02	12.16	11103	0.711893	0	0.5	7907	6652	E8.5	E8.5_1	26	Neuroectoderm	Forebrain/midbrain	4.20801	-14.046
Mouse_embryo_E8.5_1_BC2357_N01	6.418	7582	0.352662	12.2629	2.4	2676	2477	E8.5	E8.5_1	38	ExE embryo	Extraembryonic visceral endoderm	-3.76181	-3.14383
Mouse_embryo_E8.5_1_BC0030_N02	5.649	53394	0.182244	123.055	6.15	9915	6984	E8.5	E8.5_1	16	Mesoderm	Endothelium	-9.14178	10.0223
Mouse_embryo_E8.5_1_BC0691_N02	12.093	22810	0.431073	8.5926	2.2	9872	7241	E8.5	E8.5_1	16	Mesoderm	Endothelium	-10.9118	10.8783
Mouse_embryo_E8.5_1_BC1175_N04	9.465	25570	0.462895	29.3633	3.2	11945	8998	E8.5	E8.5_1	16	Mesoderm	Endothelium	-10.3768	11.0765
Mouse_embryo_E8.5_1_BC3226_N02	17.366	6992	0.532757	0	1	3757	3081	E8.5	E8.5_1	14	Mesoderm	Primitive erythroid cells	-15.9159	1.60887
Mouse_embryo_E8.5_1_BC2503_N01	15.76	7197	0.559862	0	0.25	4045	3314	E8.5	E8.5_1	14	Mesoderm	Primitive erythroid cells	-14.7413	1.64711
Mouse_embryo_E8.5_1_BC0270_N02	5.164	28785	0.241598	0	0.45	6959	5820	E8.5	E8.5_1	26	Neuroectoderm	Forebrain/midbrain	4.59675	-13.5134
Mouse_embryo_E8.5_1_BC1297_N01	7.276	11179	0.264547	0.377437	1.6	2987	2559	E8.5	E8.5_1	3	Neuroectoderm	Spinal cord	0.897972	-18.0769
Mouse_embryo_E8.5_1_BC2433_N02	21.618	10094	0.580505	0	0.65	5866	4455	E8.5	E8.5_1	14	Mesoderm	Primitive erythroid cells	-15.5568	1.13603
Mouse_embryo_E8.5_1_BC2189_N01	12.669	8001	0.687859	0	1.15	5507	4884	E8.5	E8.5_1	20	Mesoderm	Paraxial mesoderm A	6.10864	11.6541
Mouse_embryo_E8.5_1_BC2714_N01	15.283	6625	0.728192	38.397	3.55	4825	4272	E8.5	E8.5_1	20	Mesoderm	Paraxial mesoderm A	6.62584	10.5545
Mouse_embryo_E8.5_1_BC1559_N02	12.339	13447	0.531266	0	0.35	7162	5956	E8.5	E8.5_1	7	Mesoderm	Neuromesodermal progenitors	12.313	-2.95979
Mouse_embryo_E8.5_1_BC2030_N01	6.949	8448	0.419496	0	0.15	3546	3269	E8.5	E8.5_1	15	Neuroectoderm	Hindbrain	-0.0405788	-14.5572
Mouse_embryo_E8.5_1_BC3661_N04	11.721	8874	0.544533	0	0	4836	4054	E8.5	E8.5_1	7	Mesoderm	Neuromesodermal progenitors	12.4639	-4.25867
Mouse_embryo_E8.5_1_BC2840_N02	8.204	9661	0.438665	0	0.85	4284	3638	E8.5	E8.5_1	3	Neuroectoderm	Spinal cord	-0.138112	-15.5646
Mouse_embryo_E8.5_1_BC0576_N01	8.104	15939	0.353192	2.76388	1.8	5632	4836	E8.5	E8.5_1	3	Neuroectoderm	Spinal cord	1.27258	-15.8424
Mouse_embryo_E8.5_1_BC0463_N01	9.736	17313	0.440363	18.0175	2.7	7624	6381	E8.5	E8.5_1	38	ExE embryo	Extraembryonic visceral endoderm	-4.06202	-3.37568
Mouse_embryo_E8.5_1_BC2155_N01	8.639	8043	0.591605	0	0	4792	4153	E8.5	E8.5_1	16	Mesoderm	Endothelium	-10.9234	11.0273
Mouse_embryo_E8.5_1_BC1531_N05	12.031	24805	0.563905	0	0.75	13995	10976	E8.5	E8.5_1	25	Mesoderm	Extraembryonic mesoderm	11.571	0.468254
Mouse_embryo_E8.5_1_BC2280_N03	13.183	13586	0.420968	1.0397	1.65	5766	4524	E8.5	E8.5_1	14	Mesoderm	Primitive erythroid cells	-14.6494	1.65431
Mouse_embryo_E8.5_1_BC1469_N03	12.843	17444	0.418599	2.76388	1.8	7310	5863	E8.5	E8.5_1	3	Neuroectoderm	Spinal cord	0.688457	-16.5519
Mouse_embryo_E8.5_1_BC1033_N02	12.142	16790	0.453031	0	1	7615	6418	E8.5	E8.5_1	25	Mesoderm	Extraembryonic mesoderm	12.0563	-2.11921
Mouse_embryo_E8.5_1_BC2369_N01	6.759	7516	0.46159	75.0449	4.8	3473	3180	E8.5	E8.5_1	7	Mesoderm	Neuromesodermal progenitors	13.1599	-2.17974
Mouse_embryo_E8.5_1_BC3687_N02	17.822	6065	0.512364	0	0	3108	2612	E8.5	E8.5_1	14	Mesoderm	Primitive erythroid cells	-15.0853	1.41341
Mouse_embryo_E8.5_1_BC0450_N01	7.597	17147	0.363169	0	0.85	6281	5453	E8.5	E8.5_1	7	Mesoderm	Neuromesodermal progenitors	1.65814	-17.7984
Mouse_embryo_E8.5_1_BC4764_N01	8.302	2160	0.650463	0	0	1405	1311	E8.5	E8.5_1	16	Mesoderm	Endothelium	-10.6644	10.2618
Mouse_embryo_E8.5_1_BC1491_N01	14.895	10433	0.727342	18.8944	2.75	7608	6405	E8.5	E8.5_1	9	Mesoderm	Paraxial mesoderm	9.90819	8.38579
Mouse_embryo_E8.5_1_BC1906_N01	11.406	8813	0.283903	0	0	2508	2259	E8.5	E8.5_1	3	Neuroectoderm	Spinal cord	1.11628	-18.1981
Mouse_embryo_E8.5_1_BC0628_N01	14.99	15425	0.491938	0	1.05	7597	6255	E8.5	E8.5_1	23	Neuroectoderm	Di/telencephalon	3.7563	-10.7417
Mouse_embryo_E8.5_1_BC0597_N04	7.431	29551	0.217375	4.72476	1.95	6478	4636	E8.5	E8.5_1	25	Mesoderm	Extraembryonic mesoderm	10.8497	-1.53502
Mouse_embryo_E8.5_1_BC3023_N03	9.141	12023	0.706798	0	0	8536	6985	E8.5	E8.5_1	25	Mesoderm	Extraembryonic mesoderm	12.4193	0.528139
Mouse_embryo_E8.5_1_BC4345_N01	9.059	2972	0.623533	0	0	1860	1763	E8.5	E8.5_1	46	Mesoderm	First heart field	-4.53341	6.9555
Mouse_embryo_E8.5_1_BC2172_N01	13.094	7978	0.644226	20.2341	2.8	5177	4504	E8.5	E8.5_1	7	Mesoderm	Neuromesodermal progenitors	11.8221	-2.41038
Mouse_embryo_E8.5_1_BC2288_N06	5.652	19125	0.439509	59.2331	4.3	8410	6597	E8.5	E8.5_1	25	Mesoderm	Extraembryonic mesoderm	-1.26833	7.99295
Mouse_embryo_E8.5_1_BC3079_N04	10.022	13976	0.549	0	0	7798	6258	E8.5	E8.5_1	25	Mesoderm	Extraembryonic mesoderm	11.6706	-0.28597
Mouse_embryo_E8.5_1_BC1362_N03	12.686	17227	0.732205	17.154	2.65	12632	9922	E8.5	E8.5_1	25	Mesoderm	Extraembryonic mesoderm	12.8167	0.116111
Mouse_embryo_E8.5_1_BC2149_N02	8.793	10180	0.660025	57.9684	4.25	6758	5672	E8.5	E8.5_1	25	Mesoderm	Extraembryonic mesoderm	12.167	0.954575
Mouse_embryo_E8.5_1_BC1447_N01	9.298	10533	0.480133	0	0	5063	4431	E8.5	E8.5_1	25	Mesoderm	Extraembryonic mesoderm	11.9718	-0.239807
Mouse_embryo_E8.5_1_BC1553_N01	11.454	10099	0.662559	0	0.1	6721	5908	E8.5	E8.5_1	25	Mesoderm	Extraembryonic mesoderm	12.6306	0.363401
Mouse_embryo_E8.5_1_BC1378_N03	5.511	15136	0.496276	0	0.25	7530	6109	E8.5	E8.5_1	25	Mesoderm	Extraembryonic mesoderm	12.9219	-0.151863
Mouse_embryo_E8.5_1_BC1319_N02	13.574	14617	0.708214	120.691	6.1	10364	8691	E8.5	E8.5_1	42	Surface ectoderm	Pre-epidermal keratinocytes	2.50712	-2.81574
Mouse_embryo_E8.5_1_BC2652_N01	10.094	6778	0.596995	0	1.05	4053	3723	E8.5	E8.5_1	7	Mesoderm	Neuromesodermal progenitors	13.4016	-1.86092
Mouse_embryo_E8.5_1_BC1204_N01	10.059	11833	0.589322	53.6095	4.1	6987	5721	E8.5	E8.5_1	7	Mesoderm	Neuromesodermal progenitors	13.6951	-2.78807
Mouse_embryo_E8.5_1_BC2651_N02	8.533	10117	0.671234	6.90665	2.1	6809	5740	E8.5	E8.5_1	25	Mesoderm	Extraembryonic mesoderm	12.5555	-0.422145
Mouse_embryo_E8.5_1_BC2374_N02	8.948	9400	0.439161	0	1	4147	3496	E8.5	E8.5_1	7	Mesoderm	Neuromesodermal progenitors	13.2687	-3.08792
Mouse_embryo_E8.5_1_BC2368_N01	9.901	7536	0.705726	0	1.15	5324	4706	E8.5	E8.5_1	25	Mesoderm	Extraembryonic mesoderm	12.8045	-1.25792
Mouse_embryo_E8.5_1_BC4269_N01	20.443	3111	0.658845	0	1.55	2134	1578	E8.5	E8.5_1	25	Mesoderm	Extraembryonic mesoderm	10.8071	-1.23491
Mouse_embryo_E8.5_1_BC1948_N01	9.385	7870	0.549507	0	0.8	4795	3378	E8.5	E8.5_1	25	Mesoderm	Extraembryonic mesoderm	11.8686	-0.72912
Mouse_embryo_E8.5_1_BC4480_N03	29.013	5365	0.724462	13.0424	2.45	3936	2908	E8.5	E8.5_1	10	Mesoderm	Somatic mesoderm	-1.5126	4.84135
Mouse_embryo_E8.5_1_BC3544_N01	7.63	4651	0.556503	120.691	6.1	2610	2429	E8.5	E8.5_1	10	Mesoderm	Somatic mesoderm	-1.0166	8.05315
Mouse_embryo_E8.5_1_BC1078_N01	12.443	12343	0.684882	0	0.95	8485	7187	E8.5	E8.5_1	7	Mesoderm	Neuromesodermal progenitors	13.2694	-4.81855
Mouse_embryo_E8.5_1_BC1276_N02	14.392	12926	0.655716	35.6606	3.45	8523	7373	E8.5	E8.5_1	10	Mesoderm	Somatic mesoderm	-1.03367	7.02404
Mouse_embryo_E8.5_1_BC3186_N01	8.621	5552	0.373269	1.0397	1.65	2075	1717	E8.5	E8.5_1	27	Mesoderm	Mesenchymal stromal cells	-2.40424	4.53914
Mouse_embryo_E8.5_1_BC1654_N01	10.045	9718	0.563092	0	1.45	5529	4830	E8.5	E8.5_1	30	Neuroectoderm	floor plate	4.01005	-11.7109
Mouse_embryo_E8.5_1_BC2783_N02	12.706	9785	0.689078	111.367	5.85	6795	5537	E8.5	E8.5_1	7	Mesoderm	Neuromesodermal progenitors	13.4419	-2.53829
Mouse_embryo_E8.5_1_BC2275_N02	7.229	9092	0.517529	0	1.45	4709	4023	E8.5	E8.5_1	51	Mesoderm	Amniochorionic mesoderm A	-4.23907	7.37343
Mouse_embryo_E8.5_1_BC0524_N02	13.343	17208	0.278872	0	0.8	4885	3296	E8.5	E8.5_1	20	Mesoderm	Paraxial mesoderm A	6.34394	10.3927
Mouse_embryo_E8.5_1_BC0653_N05	5.219	27692	0.272337	0.377437	1.6	7544	6125	E8.5	E8.5_1	10	Mesoderm	Somatic mesoderm	-0.706031	7.48094
Mouse_embryo_E8.5_1_BC3210_N04	4.449	11978	0.443435	43.4811	3.75	6248	3809	E8.5	E8.5_1	25	Mesoderm	Extraembryonic mesoderm	11.8816	0.320032
Mouse_embryo_E8.5_1_BC2000_N01	8.962	8569	0.579095	0	0	4964	4480	E8.5	E8.5_1	25	Mesoderm	Extraembryonic mesoderm	11.5704	0.478205
Mouse_embryo_E8.5_1_BC2883_N01	8.69	6033	0.622047	0	0	3871	3395	E8.5	E8.5_1	25	Mesoderm	Extraembryonic mesoderm	12.718	-0.530347
Mouse_embryo_E8.5_1_BC1480_N01	11.285	10433	0.516555	0	0	5398	4730	E8.5	E8.5_1	15	Neuroectoderm	Hindbrain	-0.887418	-13.2148
Mouse_embryo_E8.5_1_BC3744_N01	9.272	4198	0.676311	0	0	2875	2634	E8.5	E8.5_1	9	Mesoderm	Paraxial mesoderm	9.75737	9.07413
Mouse_embryo_E8.5_1_BC0985_N01	15.353	12110	0.389683	15.8839	2.6	5046	3464	E8.5	E8.5_1	30	Neuroectoderm	floor plate	3.43964	-11.8216
Mouse_embryo_E8.5_1_BC0590_N01	8.192	15787	0.585576	20.2341	2.8	9248	7818	E8.5	E8.5_1	42	Surface ectoderm	Pre-epidermal keratinocytes	1.05194	-4.49032
Mouse_embryo_E8.5_1_BC2678_N01	8.673	6722	0.623141	0	0.3	4190	3857	E8.5	E8.5_1	7	Mesoderm	Neuromesodermal progenitors	13.4511	-2.33138
Mouse_embryo_E8.5_1_BC0791_N02	15.212	19018	0.752629	38.397	3.55	14315	11246	E8.5	E8.5_1	25	Mesoderm	Extraembryonic mesoderm	12.481	-0.631619
Mouse_embryo_E8.5_1_BC1105_N03	12.593	17094	0.738145	1.0397	1.65	12826	9839	E8.5	E8.5_1	25	Mesoderm	Extraembryonic mesoderm	12.4434	-0.148878
Mouse_embryo_E8.5_1_BC0488_N01	6.24	16888	0.409394	0	0.65	6929	5903	E8.5	E8.5_1	15	Neuroectoderm	Hindbrain	-0.257287	-14.0909
Mouse_embryo_E8.5_1_BC1244_N01	6.351	11447	0.466057	0	1	5348	4647	E8.5	E8.5_1	25	Mesoderm	Extraembryonic mesoderm	13.1021	-1.02891
Mouse_embryo_E8.5_1_BC2971_N01	19.322	4918	0.658505	0	0.3	4034	2259	E8.5	E8.5_1	46	Mesoderm	First heart field	-3.14456	5.96744
Mouse_embryo_E8.5_1_BC1549_N01	9.531	10152	0.717209	0	0	7289	6282	E8.5	E8.5_1	25	Mesoderm	Extraembryonic mesoderm	11.4769	-0.455584
Mouse_embryo_E8.5_1_BC0109_N01	13.47	27454	0.643601	12.2629	2.4	17672	12942	E8.5	E8.5_1	26	Neuroectoderm	Forebrain/midbrain	6.15254	-14.0708
Mouse_embryo_E8.5_1_BC0888_N02	9.754	16636	0.273545	53.6095	4.1	4560	3900	E8.5	E8.5_1	7	Mesoderm	Neuromesodermal progenitors	11.8624	-2.68265
Mouse_embryo_E8.5_1_BC1748_N01	11.151	9428	0.795839	73.684	4.75	7535	6339	E8.5	E8.5_1	10	Mesoderm	Somatic mesoderm	-1.07778	7.83281
Mouse_embryo_E8.5_1_BC0282_N02	15.823	23892	0.726095	11.1215	2.35	19219	12613	E8.5	E8.5_1	46	Mesoderm	First heart field	-3.53233	6.90317
Mouse_embryo_E8.5_1_BC1535_N01	9.546	10164	0.297776	0	0.8	3040	2598	E8.5	E8.5_1	7	Mesoderm	Neuromesodermal progenitors	11.8446	-2.67378
Mouse_embryo_E8.5_1_BC2428_N02	11.916	10510	0.669928	0	0.25	7053	6007	E8.5	E8.5_1	26	Neuroectoderm	Forebrain/midbrain	5.80193	-14.4155
Mouse_embryo_E8.5_1_BC1013_N01	6.476	11532	0.382741	2.76388	1.8	4932	2761	E8.5	E8.5_1	25	Mesoderm	Extraembryonic mesoderm	11.0092	-1.62023
Mouse_embryo_E8.5_1_BC3035_N01	9.88	5799	0.741727	0	0.75	4371	3843	E8.5	E8.5_1	30	Neuroectoderm	floor plate	2.97667	-12.2471
Mouse_embryo_E8.5_1_BC3844_N03	11.315	7347	0.407644	0	0	2997	2708	E8.5	E8.5_1	25	Mesoderm	Extraembryonic mesoderm	11.7984	-0.289794
Mouse_embryo_E8.5_1_BC1383_N01	5.086	10861	0.381184	0	0.2	4153	3583	E8.5	E8.5_1	7	Mesoderm	Neuromesodermal progenitors	12.7351	-3.98545
Mouse_embryo_E8.5_1_BC2570_N05	12.139	18124	0.588757	0	0.35	10892	8348	E8.5	E8.5_1	7	Mesoderm	Neuromesodermal progenitors	12.3367	-3.17386
Mouse_embryo_E8.5_1_BC2694_N01	8.127	6603	0.542682	0	0.85	3630	3182	E8.5	E8.5_1	7	Mesoderm	Neuromesodermal progenitors	13.5005	-2.26766
Mouse_embryo_E8.5_1_BC2474_N01	16.662	7150	0.683682	21.1433	2.85	4969	4271	E8.5	E8.5_1	42	Surface ectoderm	Pre-epidermal keratinocytes	1.20018	-4.51186
Mouse_embryo_E8.5_1_BC0720_N01	6.279	14511	0.374649	0	1.45	5468	4744	E8.5	E8.5_1	25	Mesoderm	Extraembryonic mesoderm	12.5263	-0.966454
Mouse_embryo_E8.5_1_BC3740_N05	13.658	12016	0.688033	32.9894	3.35	8394	6947	E8.5	E8.5_1	15	Neuroectoderm	Hindbrain	1.11469	-12.7081
Mouse_embryo_E8.5_1_BC2478_N03	12.504	13660	0.611227	5.63365	2	8787	6840	E8.5	E8.5_1	25	Mesoderm	Extraembryonic mesoderm	11.9785	-1.25316
Mouse_embryo_E8.5_1_BC0279_N02	21.212	19786	0.758185	10.3794	2.3	21421	9241	E8.5	E8.5_1	25	Mesoderm	Extraembryonic mesoderm	11.1872	-1.44023
Mouse_embryo_E8.5_1_BC2461_N01	12.355	7282	0.678654	0	0.4	4963	4446	E8.5	E8.5_1	25	Mesoderm	Extraembryonic mesoderm	12.1586	-0.628392
Mouse_embryo_E8.5_1_BC4116_N01	8.273	3441	0.666474	0	0.2	2302	2150	E8.5	E8.5_1	30	Neuroectoderm	floor plate	-2.52205	-14.2766
Mouse_embryo_E8.5_1_BC1445_N01	11.067	10551	0.481383	15.8839	2.6	5081	4460	E8.5	E8.5_1	42	Surface ectoderm	Pre-epidermal keratinocytes	0.983435	-4.01569
Mouse_embryo_E8.5_1_BC2218_N01	19.262	7958	0.58372	0	1.1	4654	4082	E8.5	E8.5_1	7	Mesoderm	Neuromesodermal progenitors	11.9853	-3.32376
Mouse_embryo_E8.5_1_BC3586_N02	18.441	6830	0.73901	0	0.9	5077	4236	E8.5	E8.5_1	51	Mesoderm	Amniochorionic mesoderm A	-4.12349	7.99034
Mouse_embryo_E8.5_1_BC0800_N02	14.218	20754	0.656119	0	1.15	13747	10316	E8.5	E8.5_1	25	Mesoderm	Extraembryonic mesoderm	11.6001	-0.901978
Mouse_embryo_E8.5_1_BC2963_N01	4.195	6037	0.290061	0	1	1754	1628	E8.5	E8.5_1	7	Mesoderm	Neuromesodermal progenitors	12.9008	-3.65124
Mouse_embryo_E8.5_1_BC0177_N01	8.138	23460	0.437071	0	0.9	10255	7836	E8.5	E8.5_1	36	Mesoderm	Amniochorionic mesoderm B	-3.54609	7.69841
Mouse_embryo_E8.5_1_BC1745_N02	8.211	11583	0.613658	12.2629	2.4	7108	6123	E8.5	E8.5_1	16	Mesoderm	Endothelium	-10.7406	10.9756
Mouse_embryo_E8.5_1_BC2556_N02	8.568	9065	0.449297	0	0.45	4125	3411	E8.5	E8.5_1	7	Mesoderm	Neuromesodermal progenitors	13.0148	-2.76288
Mouse_embryo_E8.5_1_BC2697_N02	10.178	9809	0.627033	0	0	6360	5161	E8.5	E8.5_1	25	Mesoderm	Extraembryonic mesoderm	12.2634	-0.432336
Mouse_embryo_E8.5_1_BC3802_N02	12.389	5900	0.716585	34.05	3.4	4230	3681	E8.5	E8.5_1	42	Surface ectoderm	Pre-epidermal keratinocytes	1.42545	-3.57216
Mouse_embryo_E8.5_1_BC3378_N03	17.737	8570	0.79597	0	1.45	6952	5613	E8.5	E8.5_1	10	Mesoderm	Somatic mesoderm	-0.895565	7.44729
Mouse_embryo_E8.5_1_BC0624_N03	10.482	22768	0.662769	0	1.45	15359	11402	E8.5	E8.5_1	7	Mesoderm	Neuromesodermal progenitors	13.2669	-4.52253
Mouse_embryo_E8.5_1_BC3230_N03	13.496	9061	0.772612	81.9611	5	7030	5609	E8.5	E8.5_1	25	Mesoderm	Extraembryonic mesoderm	12.0615	0.0148017
Mouse_embryo_E8.5_1_BC1065_N02	13.612	17758	0.73607	115.225	5.95	13250	10035	E8.5	E8.5_1	25	Mesoderm	Extraembryonic mesoderm	12.2243	0.0564831
Mouse_embryo_E8.5_1_BC3000_N01	11.815	5933	0.643194	0	0	3818	3496	E8.5	E8.5_1	51	Mesoderm	Amniochorionic mesoderm A	-5.35048	8.39599
Mouse_embryo_E8.5_1_BC4276_N01	15.789	2760	0.787326	57.9684	4.25	2547	1791	E8.5	E8.5_1	10	Mesoderm	Somatic mesoderm	-0.616246	6.52363
Mouse_embryo_E8.5_1_BC2703_N02	7.677	9638	0.562506	0	0	5422	4825	E8.5	E8.5_1	51	Mesoderm	Amniochorionic mesoderm A	-4.97603	7.98898
Mouse_embryo_E8.5_1_BC4519_N01	8.701	2658	0.652125	0	0.05	1734	1669	E8.5	E8.5_1	25	Mesoderm	Extraembryonic mesoderm	12.5858	-0.517511
Mouse_embryo_E8.5_1_BC1605_N04	13.123	20259	0.726183	0	1.1	14719	10871	E8.5	E8.5_1	15	Neuroectoderm	Hindbrain	0.254299	-14.2614
Mouse_embryo_E8.5_1_BC0557_N03	11.792	25505	0.577731	0	1.3	14746	11053	E8.5	E8.5_1	25	Mesoderm	Extraembryonic mesoderm	11.9984	-0.973996
Mouse_embryo_E8.5_1_BC0870_N02	11.315	22956	0.216653	6.90665	2.1	4975	4283	E8.5	E8.5_1	20	Mesoderm	Paraxial mesoderm A	6.33365	10.36
Mouse_embryo_E8.5_1_BC1482_N01	6.486	10396	0.462702	0	0.15	4832	4199	E8.5	E8.5_1	7	Mesoderm	Neuromesodermal progenitors	13.4021	-1.69453
Mouse_embryo_E8.5_1_BC0382_N01	8.294	18347	0.268793	0	0	4981	4195	E8.5	E8.5_1	37	Neuroectoderm	Neural crest	9.103	-7.45405
Mouse_embryo_E8.5_1_BC4154_N01	9.032	3382	0.658587	0	0	2228	2032	E8.5	E8.5_1	25	Mesoderm	Extraembryonic mesoderm	-4.10252	7.67409
Mouse_embryo_E8.5_1_BC2893_N01	11.29	6079	0.686865	15.0544	2.55	4262	3744	E8.5	E8.5_1	10	Mesoderm	Somatic mesoderm	-1.72991	6.81952
Mouse_embryo_E8.5_1_BC3152_N03	13.065	9005	0.701238	65.6814	4.5	6342	5375	E8.5	E8.5_1	10	Mesoderm	Somatic mesoderm	-1.29629	7.87925
Mouse_embryo_E8.5_1_BC0727_N03	12.08	25907	0.713398	11.1215	2.35	18487	13523	E8.5	E8.5_1	26	Neuroectoderm	Forebrain/midbrain	5.8384	-14.3535
Mouse_embryo_E8.5_1_BC2531_N03	12.963	11265	0.656743	13.8365	2.5	7412	6324	E8.5	E8.5_1	46	Mesoderm	First heart field	-2.77856	7.07529
Mouse_embryo_E8.5_1_BC0572_N01	13.093	15993	0.726711	22.5307	2.9	11639	9476	E8.5	E8.5_1	25	Mesoderm	Extraembryonic mesoderm	11.4791	-0.073932
Mouse_embryo_E8.5_1_BC1092_N02	20.511	18640	0.800783	113.677	5.9	14929	10224	E8.5	E8.5_1	51	Mesoderm	Amniochorionic mesoderm A	-4.97787	8.45072
Mouse_embryo_E8.5_1_BC0869_N01	12.412	13503	0.551668	0	0.85	7458	6291	E8.5	E8.5_1	46	Mesoderm	First heart field	-3.739	6.33374
Mouse_embryo_E8.5_1_BC0979_N03	8.794	19432	0.408032	0	1.25	7966	6407	E8.5	E8.5_1	7	Mesoderm	Neuromesodermal progenitors	13.0547	-2.1732
Mouse_embryo_E8.5_1_BC0211_N01	11.659	22076	0.457416	106.031	5.7	10113	7982	E8.5	E8.5_1	25	Mesoderm	Extraembryonic mesoderm	11.4318	0.693685
Mouse_embryo_E8.5_1_BC0312_N01	14.923	18834	0.749912	119.122	6.05	14834	10680	E8.5	E8.5_1	7	Mesoderm	Neuromesodermal progenitors	13.3924	-4.70129
Mouse_embryo_E8.5_1_BC3435_N03	10.073	9110	0.508014	0	0	4659	3906	E8.5	E8.5_1	7	Mesoderm	Neuromesodermal progenitors	12.4777	-3.56326
Mouse_embryo_E8.5_1_BC1019_N03	11.124	19624	0.6579	78.4799	4.9	13058	10487	E8.5	E8.5_1	7	Mesoderm	Neuromesodermal progenitors	13.3735	-4.62385
Mouse_embryo_E8.5_1_BC4140_N01	12.673	3404	0.682257	0	0	2334	2140	E8.5	E8.5_1	46	Mesoderm	First heart field	-3.50316	7.49163
Mouse_embryo_E8.5_1_BC4342_N01	9.901	2965	0.658528	0	0.35	1969	1844	E8.5	E8.5_1	7	Mesoderm	Neuromesodermal progenitors	13.7583	-2.39665
Mouse_embryo_E8.5_1_BC1152_N01	5.27	11920	0.271555	0	0	3244	2839	E8.5	E8.5_1	50	Mesoderm	White blood cells	-14.3305	2.18535
Mouse_embryo_E8.5_1_BC2671_N01	12.188	6692	0.639094	0	0.15	4319	3763	E8.5	E8.5_1	7	Mesoderm	Neuromesodermal progenitors	13.133	-2.81373
Mouse_embryo_E8.5_1_BC1245_N01	10.613	11454	0.670753	0	0	7715	6359	E8.5	E8.5_1	25	Mesoderm	Extraembryonic mesoderm	11.6755	0.0721449
Mouse_embryo_E8.5_1_BC1707_N01	9.427	9515	0.577639	0	0.8	5554	4900	E8.5	E8.5_1	7	Mesoderm	Neuromesodermal progenitors	12.9473	-1.80704
Mouse_embryo_E8.5_1_BC1935_N03	12.101	14147	0.653178	0	0.3	9281	7452	E8.5	E8.5_1	7	Mesoderm	Neuromesodermal progenitors	13.2444	-2.8222
Mouse_embryo_E8.5_1_BC3942_N01	10.868	3817	0.687533	0	0.15	2625	2346	E8.5	E8.5_1	26	Neuroectoderm	Forebrain/midbrain	4.13921	-13.6906
Mouse_embryo_E8.5_1_BC1099_N01	11.578	12136	0.550208	4.1413	1.9	6756	5668	E8.5	E8.5_1	42	Surface ectoderm	Pre-epidermal keratinocytes	0.271899	-4.73845
Mouse_embryo_E8.5_1_BC3306_N02	10.871	6862	0.615698	0	0.1	4228	3599	E8.5	E8.5_1	16	Mesoderm	Endothelium	-9.72656	10.3229
Mouse_embryo_E8.5_1_BC0465_N01	13.385	17146	0.617739	43.4811	3.75	10614	8266	E8.5	E8.5_1	20	Mesoderm	Paraxial mesoderm A	7.83609	9.96408
Mouse_embryo_E8.5_1_BC2294_N03	4.946	14007	0.459023	0	0	6430	5540	E8.5	E8.5_1	20	Mesoderm	Paraxial mesoderm A	6.41053	10.9882
Mouse_embryo_E8.5_1_BC1854_N01	9.921	9038	0.687942	0	0.25	6219	5395	E8.5	E8.5_1	37	Neuroectoderm	Neural crest	9.24495	-8.41326
Mouse_embryo_E8.5_1_BC3919_N02	20.475	5471	0.762383	39.5095	3.6	4171	3647	E8.5	E8.5_1	10	Mesoderm	Somatic mesoderm	-1.61159	7.55969
Mouse_embryo_E8.5_1_BC3674_N02	9.945	6668	0.708963	97.0659	5.45	4928	4054	E8.5	E8.5_1	10	Mesoderm	Somatic mesoderm	-1.33991	7.21135
Mouse_embryo_E8.5_1_BC2346_N01	7.512	7520	0.511337	0	0	3879	3349	E8.5	E8.5_1	7	Mesoderm	Neuromesodermal progenitors	13.4771	-4.31635
Mouse_embryo_E8.5_1_BC1051_N01	14.047	12403	0.702962	0	0.75	8780	7153	E8.5	E8.5_1	15	Neuroectoderm	Hindbrain	1.61505	-12.7909
Mouse_embryo_E8.5_1_BC0807_N01	14.364	13938	0.725147	0	1.35	10110	7796	E8.5	E8.5_1	51	Mesoderm	Amniochorionic mesoderm A	-5.27603	8.47837
Mouse_embryo_E8.5_1_BC1301_N01	8.23	11249	0.362702	0	0	4092	3717	E8.5	E8.5_1	20	Mesoderm	Paraxial mesoderm A	6.16286	10.5638
Mouse_embryo_E8.5_1_BC2171_N01	7.249	8012	0.331103	0	1.1	2672	2004	E8.5	E8.5_1	4	Surface ectoderm	Pre-epidermal keratinocytes	0.307724	-3.28386
Mouse_embryo_E8.5_1_BC2266_N01	11.627	7764	0.655838	0	0	5128	4434	E8.5	E8.5_1	46	Mesoderm	First heart field	-2.5141	7.24623
Mouse_embryo_E8.5_1_BC2426_N02	11.668	9206	0.399261	0	0.1	3676	3114	E8.5	E8.5_1	14	Mesoderm	Primitive erythroid cells	-16.3752	0.878064
Mouse_embryo_E8.5_1_BC0645_N01	9.618	15069	0.610613	0	0.6	9332	7906	E8.5	E8.5_1	26	Neuroectoderm	Forebrain/midbrain	5.74224	-13.0443
Mouse_embryo_E8.5_1_BC1652_N01	12.576	9813	0.693193	24.4236	3	6803	5620	E8.5	E8.5_1	51	Mesoderm	Amniochorionic mesoderm A	-3.86219	7.72839
Mouse_embryo_E8.5_1_BC0248_N03	8.397	28986	0.444065	24.4236	3	12873	10000	E8.5	E8.5_1	30	Neuroectoderm	floor plate	1.8933	-12.1979
Mouse_embryo_E8.5_1_BC3863_N01	13.659	3960	0.446985	0	0	1779	1590	E8.5	E8.5_1	14	Mesoderm	Primitive erythroid cells	-15.6975	1.17755
Mouse_embryo_E8.5_1_BC1565_N04	15.013	17613	0.496226	4.1413	1.9	8743	6843	E8.5	E8.5_1	20	Mesoderm	Paraxial mesoderm A	7.66159	9.80664
Mouse_embryo_E8.5_1_BC4218_N02	15.594	4942	0.731481	12.2629	2.4	3634	3254	E8.5	E8.5_1	9	Mesoderm	Paraxial mesoderm	7.87798	9.35713
Mouse_embryo_E8.5_1_BC1945_N01	11.881	8655	0.486008	15.8839	2.6	4307	2861	E8.5	E8.5_1	46	Mesoderm	First heart field	-2.8821	6.94782
Mouse_embryo_E8.5_1_BC4088_N01	14.42	3520	0.724001	0	0.25	2555	2330	E8.5	E8.5_1	9	Mesoderm	Paraxial mesoderm	9.73364	8.45522
Mouse_embryo_E8.5_1_BC1527_N05	13.938	24160	0.637439	0	1.1	15514	11521	E8.5	E8.5_1	10	Mesoderm	Somatic mesoderm	0.109987	7.12845
Mouse_embryo_E8.5_1_BC0071_N06	4.683	68212	0.253725	65.6814	4.5	17437	12333	E8.5	E8.5_1	4	Surface ectoderm	Pre-epidermal keratinocytes	-0.00231725	-3.48231
Mouse_embryo_E8.5_1_BC2157_N02	8	10601	0.346989	20.2341	2.8	3693	3145	E8.5	E8.5_1	9	Mesoderm	Paraxial mesoderm	10.6569	7.3954
Mouse_embryo_E8.5_1_BC2160_N02	15.641	13006	0.688371	17.154	2.65	9039	7347	E8.5	E8.5_1	9	Mesoderm	Paraxial mesoderm	10.6054	8.70523
Mouse_embryo_E8.5_1_BC2259_N01	11.904	7842	0.659886	0	0.05	5190	4409	E8.5	E8.5_1	25	Mesoderm	Extraembryonic mesoderm	11.067	0.522016
Mouse_embryo_E8.5_1_BC4326_N02	8.634	4551	0.542058	0	0.1	2481	2227	E8.5	E8.5_1	15	Neuroectoderm	Hindbrain	-1.40631	-13.7687
Mouse_embryo_E8.5_1_BC2220_N01	12.154	7411	0.749212	0.377437	1.6	5939	4592	E8.5	E8.5_1	37	Neuroectoderm	Neural crest	8.84949	-7.54241
Mouse_embryo_E8.5_1_BC4247_N01	14.117	3152	0.398991	0	0	1266	1120	E8.5	E8.5_1	14	Mesoderm	Primitive erythroid cells	-16.8007	0.247265
Mouse_embryo_E8.5_1_BC3095_N02	15.159	8304	0.491752	0	0.5	4084	3390	E8.5	E8.5_1	14	Mesoderm	Primitive erythroid cells	-16.337	0.728246
Mouse_embryo_E8.5_1_BC1414_N01	14.046	10516	0.446121	0.377437	1.6	4790	3949	E8.5	E8.5_1	9	Mesoderm	Paraxial mesoderm	9.92944	7.70043
Mouse_embryo_E8.5_1_BC1423_N01	4.073	10638	0.269725	0	0.15	2875	2596	E8.5	E8.5_1	9	Mesoderm	Paraxial mesoderm	10.3553	7.77534
Mouse_embryo_E8.5_1_BC3288_N01	7.741	5220	0.397561	0	1.1	2119	1860	E8.5	E8.5_1	38	ExE embryo	Extraembryonic visceral endoderm	-3.65995	-1.9049
Mouse_embryo_E8.5_1_BC2390_N01	9.737	7352	0.721821	0	0.05	5392	4660	E8.5	E8.5_1	15	Neuroectoderm	Hindbrain	-1.14875	-14.5128
Mouse_embryo_E8.5_1_BC2131_N03	12.994	13513	0.716854	0	0.1	9689	7598	E8.5	E8.5_1	51	Mesoderm	Amniochorionic mesoderm A	-5.42673	8.34792
Mouse_embryo_E8.5_1_BC2674_N03	14.359	13151	0.536083	75.0449	4.8	7057	5766	E8.5	E8.5_1	42	Surface ectoderm	Pre-epidermal keratinocytes	-0.221691	-4.42646
Mouse_embryo_E8.5_1_BC1337_N03	9.783	16919	0.496471	0	0	8793	6454	E8.5	E8.5_1	3	Neuroectoderm	Spinal cord	0.421229	-16.3963
Mouse_embryo_E8.5_1_BC1956_N01	16.751	8632	0.690545	79.8669	4.95	5996	5168	E8.5	E8.5_1	20	Mesoderm	Paraxial mesoderm A	7.7906	10.7032
Mouse_embryo_E8.5_1_BC4733_N01	12.338	2213	0.745939	0	0.5	1653	1586	E8.5	E8.5_1	7	Mesoderm	Neuromesodermal progenitors	13.155	-5.03252
Mouse_embryo_E8.5_1_BC0232_N01	12.919	21559	0.397015	70.3154	4.65	8564	6822	E8.5	E8.5_1	46	Mesoderm	First heart field	-1.62242	7.01757
Mouse_embryo_E8.5_1_BC0517_N01	4.898	16568	0.267588	4.1413	1.9	4435	3850	E8.5	E8.5_1	42	Surface ectoderm	Pre-epidermal keratinocytes	0.396495	-3.20893
Mouse_embryo_E8.5_1_BC1031_N02	13.098	17089	0.682506	0	0	11720	9089	E8.5	E8.5_1	25	Mesoderm	Extraembryonic mesoderm	12.2857	-0.0522091
Mouse_embryo_E8.5_1_BC0660_N02	6.446	18493	0.395272	0	0	7341	6266	E8.5	E8.5_1	26	Neuroectoderm	Forebrain/midbrain	5.7177	-12.9315
Mouse_embryo_E8.5_1_BC2481_N01	18.575	6072	0.657719	0	0.95	4925	2758	E8.5	E8.5_1	4	Surface ectoderm	Pre-epidermal keratinocytes	-0.867335	-0.973752
Mouse_embryo_E8.5_1_BC2824_N01	11.933	6398	0.52977	0	0.8	3390	2973	E8.5	E8.5_1	16	Mesoderm	Endothelium	-10.6376	10.3021
Mouse_embryo_E8.5_1_BC4601_N03	7.634	5003	0.468238	0	0.75	2344	2047	E8.5	E8.5_1	16	Mesoderm	Endothelium	-8.03786	9.72497
Mouse_embryo_E8.5_1_BC0165_N01	10.666	23870	0.473619	0	0.65	11382	8916	E8.5	E8.5_1	3	Neuroectoderm	Spinal cord	-0.710799	-15.1767
Mouse_embryo_E8.5_1_BC2422_N02	8.258	10141	0.57833	0	0.4	5866	5086	E8.5	E8.5_1	46	Mesoderm	First heart field	-4.91556	6.67664
Mouse_embryo_E8.5_1_BC0126_N02	14.802	26789	0.69666	0	1.35	18690	11679	E8.5	E8.5_1	46	Mesoderm	First heart field	-4.88976	6.21567
Mouse_embryo_E8.5_1_BC0475_N01	8.697	17039	0.416779	0	0	7109	6084	E8.5	E8.5_1	37	Neuroectoderm	Neural crest	8.85138	-7.50636
Mouse_embryo_E8.5_1_BC3393_N01	11.113	5056	0.724342	34.05	3.4	3663	3353	E8.5	E8.5_1	10	Mesoderm	Somatic mesoderm	-1.58372	7.61428
Mouse_embryo_E8.5_1_BC1292_N01	4.791	11308	0.39496	0	0.05	4467	3864	E8.5	E8.5_1	46	Mesoderm	First heart field	-2.22724	7.22606
Mouse_embryo_E8.5_1_BC1907_N03	14.329	16641	0.641899	128.624	6.3	10721	8297	E8.5	E8.5_1	10	Mesoderm	Somatic mesoderm	0.0479802	6.91912
Mouse_embryo_E8.5_1_BC0952_N02	9.19	15067	0.647616	0	0	9847	7912	E8.5	E8.5_1	25	Mesoderm	Extraembryonic mesoderm	12.6016	0.647401
Mouse_embryo_E8.5_1_BC2607_N01	7.403	6903	0.678442	0	0.1	4686	4265	E8.5	E8.5_1	37	Neuroectoderm	Neural crest	8.80899	-8.60583
Mouse_embryo_E8.5_1_BC0497_N03	6.079	26653	0.450964	0	0	12020	9490	E8.5	E8.5_1	37	Neuroectoderm	Neural crest	8.30242	-8.50206
Mouse_embryo_E8.5_1_BC1641_N01	8.777	9680	0.533536	0	1.15	5258	4471	E8.5	E8.5_1	46	Mesoderm	First heart field	-4.4049	6.61984
Mouse_embryo_E8.5_1_BC4013_N01	14.034	3702	0.728868	38.397	3.55	2699	2470	E8.5	E8.5_1	3	Neuroectoderm	Spinal cord	2.35882	-17.6269
Mouse_embryo_E8.5_1_BC0834_N02	12.165	18380	0.41188	0	0	7572	5940	E8.5	E8.5_1	38	ExE embryo	Extraembryonic visceral endoderm	-3.33362	-2.46474
Mouse_embryo_E8.5_1_BC1717_N01	6.733	9559	0.426693	0	0	4089	3640	E8.5	E8.5_1	7	Mesoderm	Neuromesodermal progenitors	12.2378	-2.2072
Mouse_embryo_E8.5_1_BC0469_N01	7.889	17139	0.157302	0	0	2696	2371	E8.5	E8.5_1	38	ExE embryo	Extraembryonic visceral endoderm	-2.94703	-1.92758
Mouse_embryo_E8.5_1_BC2136_N01	10.145	8146	0.40778	0	0	3323	2938	E8.5	E8.5_1	56	Neuroectoderm	Forebrain/midbrain	3.02741	-13.1634
Mouse_embryo_E8.5_1_BC1454_N03	4.916	18497	0.412044	0	0.05	7636	6487	E8.5	E8.5_1	25	Mesoderm	Extraembryonic mesoderm	12.7588	0.10007
Mouse_embryo_E8.5_1_BC1218_N03	14.679	17042	0.699222	0	0	11949	9131	E8.5	E8.5_1	25	Mesoderm	Extraembryonic mesoderm	11.8934	-0.546358
Mouse_embryo_E8.5_1_BC0977_N02	11.881	19362	0.684501	27.851	3.15	13293	10371	E8.5	E8.5_1	26	Neuroectoderm	Forebrain/midbrain	4.15555	-13.0647
Mouse_embryo_E8.5_1_BC3434_N01	13.949	4951	0.495261	0	0.2	2456	2192	E8.5	E8.5_1	16	Mesoderm	Endothelium	-10.2446	9.74941
Mouse_embryo_E8.5_1_BC1899_N02	14.251	13288	0.603805	130.229	6.35	8030	6748	E8.5	E8.5_1	25	Mesoderm	Extraembryonic mesoderm	11.5923	-0.801652
Mouse_embryo_E8.5_1_BC4148_N02	8.402	4933	0.51307	0	1.2	2532	2291	E8.5	E8.5_1	50	Mesoderm	White blood cells	-12.2752	5.21171
Mouse_embryo_E8.5_1_BC1061_N01	6.653	12401	0.253628	0	0	3163	2802	E8.5	E8.5_1	7	Mesoderm	Neuromesodermal progenitors	12.1059	-3.86937
Mouse_embryo_E8.5_1_BC4433_N01	7.979	2784	0.611626	0	0.3	1715	1611	E8.5	E8.5_1	15	Neuroectoderm	Hindbrain	-1.34967	-14.8346
Mouse_embryo_E8.5_1_BC4119_N03	10.323	5992	0.735035	39.5095	3.6	4580	3622	E8.5	E8.5_1	9	Mesoderm	Paraxial mesoderm	10.6338	7.8817
Mouse_embryo_E8.5_1_BC0794_N01	11.204	13695	0.483964	1.0397	1.65	6851	4931	E8.5	E8.5_1	37	Neuroectoderm	Neural crest	8.46967	-7.29392
Mouse_embryo_E8.5_1_BC3032_N01	11.197	5889	0.517382	0	0	3051	2669	E8.5	E8.5_1	61	Endoderm	Gut	-5.27011	-2.46146
Mouse_embryo_E8.5_1_BC1696_N03	22.079	14846	0.576458	22.5307	2.9	8580	6119	E8.5	E8.5_1	14	Mesoderm	Primitive erythroid cells	-15.3105	0.650048
Mouse_embryo_E8.5_1_BC1690_N01	6.106	9654	0.302018	0	0.2	2919	2730	E8.5	E8.5_1	38	ExE embryo	Extraembryonic visceral endoderm	-2.83205	-2.67068
Mouse_embryo_E8.5_1_BC2038_N02	13.637	12596	0.700381	0	0.2	8822	7119	E8.5	E8.5_1	51	Mesoderm	Amniochorionic mesoderm A	-4.98058	7.74861
Mouse_embryo_E8.5_1_BC2660_N01	12.074	6763	0.722608	0	0.4	4887	4446	E8.5	E8.5_1	15	Neuroectoderm	Hindbrain	-0.732224	-14.0225
Mouse_embryo_E8.5_1_BC3464_N01	11.83	4859	0.369547	0	0.75	1796	1689	E8.5	E8.5_1	9	Mesoderm	Paraxial mesoderm	9.04001	8.44534
Mouse_embryo_E8.5_1_BC2182_N01	12.261	7990	0.703246	15.0544	2.55	5633	5022	E8.5	E8.5_1	7	Mesoderm	Neuromesodermal progenitors	13.5554	-4.0535
Mouse_embryo_E8.5_1_BC0854_N03	7.484	23646	0.562914	4.1413	1.9	13336	10420	E8.5	E8.5_1	3	Neuroectoderm	Spinal cord	-0.492718	-14.9661
Mouse_embryo_E8.5_1_BC3438_N01	4.327	4943	0.248183	0	1.3	1229	1170	E8.5	E8.5_1	7	Mesoderm	Neuromesodermal progenitors	12.8093	-2.64643
Mouse_embryo_E8.5_1_BC0801_N01	10.725	13886	0.555389	0	0	7796	6410	E8.5	E8.5_1	15	Neuroectoderm	Hindbrain	-0.44067	-14.4903
Mouse_embryo_E8.5_1_BC2655_N04	11.44	13681	0.728102	0	1.45	9975	7972	E8.5	E8.5_1	37	Neuroectoderm	Neural crest	9.09774	-8.44017
Mouse_embryo_E8.5_1_BC1607_N02	9.994	13231	0.578079	0	0.15	7674	6133	E8.5	E8.5_1	15	Neuroectoderm	Hindbrain	-0.00311112	-13.1416
Mouse_embryo_E8.5_1_BC1873_N01	11.881	8948	0.710074	0	0	6358	5531	E8.5	E8.5_1	15	Neuroectoderm	Hindbrain	-0.120563	-13.4632
Mouse_embryo_E8.5_1_BC0886_N03	10.837	21628	0.596636	0	0.35	12913	9783	E8.5	E8.5_1	3	Neuroectoderm	Spinal cord	1.38946	-17.045
Mouse_embryo_E8.5_1_BC1398_N01	8.967	10044	0.692872	0	0.55	7456	5850	E8.5	E8.5_1	15	Neuroectoderm	Hindbrain	0.681281	-13.7264
Mouse_embryo_E8.5_1_BC0462_N03	5.204	34192	0.275291	0	0.3	9440	7627	E8.5	E8.5_1	37	Neuroectoderm	Neural crest	8.751	-8.20122
Mouse_embryo_E8.5_1_BC0981_N01	13.048	12877	0.584094	50.5619	4	7550	6362	E8.5	E8.5_1	7	Mesoderm	Neuromesodermal progenitors	12.7755	-3.07166
Mouse_embryo_E8.5_1_BC3842_N03	11.628	6877	0.651543	0	0.1	4538	3841	E8.5	E8.5_1	7	Mesoderm	Neuromesodermal progenitors	13.4454	-2.86363
Mouse_embryo_E8.5_1_BC0194_N01	11.461	23013	0.616202	12.2629	2.4	14209	10778	E8.5	E8.5_1	42	Surface ectoderm	Pre-epidermal keratinocytes	1.05337	-3.78071
Mouse_embryo_E8.5_1_BC3672_N03	8.977	7889	0.495945	0	0.2	3914	3221	E8.5	E8.5_1	14	Mesoderm	Primitive erythroid cells	-16.1811	-0.643505
Mouse_embryo_E8.5_1_BC1999_N03	11.549	16753	0.679281	0	0	11380	9145	E8.5	E8.5_1	26	Neuroectoderm	Forebrain/midbrain	6.07688	-12.7767
Mouse_embryo_E8.5_1_BC4765_N01	8.112	2156	0.697728	0	0	1505	1418	E8.5	E8.5_1	15	Neuroectoderm	Hindbrain	0.571676	-14.2875
Mouse_embryo_E8.5_1_BC1917_N02	11.635	14824	0.655112	95.5947	5.4	9714	8098	E8.5	E8.5_1	15	Neuroectoderm	Hindbrain	0.483624	-12.764
Mouse_embryo_E8.5_1_BC0858_N01	9.135	13546	0.539627	0	0	7340	6030	E8.5	E8.5_1	26	Neuroectoderm	Forebrain/midbrain	6.05018	-14.3155
Mouse_embryo_E8.5_1_BC0204_N01	14.98	21861	0.274273	0	0.45	6195	4134	E8.5	E8.5_1	48	Mesoderm	Mesenchymal stromal cells	-0.0703857	4.09002
Mouse_embryo_E8.5_1_BC0934_N02	8.877	19366	0.407163	0	0	7912	6548	E8.5	E8.5_1	3	Neuroectoderm	Spinal cord	0.146789	-15.6108
Mouse_embryo_E8.5_1_BC0296_N01	10.851	19761	0.467611	62.4315	4.4	9442	6390	E8.5	E8.5_1	46	Mesoderm	First heart field	-3.3617	6.86817
Mouse_embryo_E8.5_1_BC1761_N02	11.167	14195	0.724365	56.7122	4.2	10554	8192	E8.5	E8.5_1	15	Neuroectoderm	Hindbrain	0.0833231	-13.7449
Mouse_embryo_E8.5_1_BC3807_N03	12.767	7754	0.734339	13.0424	2.45	5791	4719	E8.5	E8.5_1	9	Mesoderm	Paraxial mesoderm	9.95869	9.39215
Mouse_embryo_E8.5_1_BC0661_N01	9.116	15155	0.586967	0	0	8899	7015	E8.5	E8.5_1	15	Neuroectoderm	Hindbrain	-1.41943	-13.5147
Mouse_embryo_E8.5_1_BC0429_N01	10.719	16541	0.620554	0	0	10923	7988	E8.5	E8.5_1	15	Neuroectoderm	Hindbrain	-0.101967	-13.4709
Mouse_embryo_E8.5_1_BC0347_N02	7.591	19878	0.401755	66.9955	4.55	8058	6504	E8.5	E8.5_1	20	Mesoderm	Paraxial mesoderm A	8.17865	9.56674
Mouse_embryo_E8.5_1_BC4087_N01	15.903	3570	0.599384	99.2851	5.5	2141	1867	E8.5	E8.5_1	14	Mesoderm	Primitive erythroid cells	-15.1808	1.34603
Mouse_embryo_E8.5_1_BC2163_N03	7.789	13992	0.336279	0	0.55	4718	4010	E8.5	E8.5_1	25	Mesoderm	Extraembryonic mesoderm	11.5509	-0.752159
Mouse_embryo_E8.5_1_BC3293_N02	19.786	8186	0.759004	94.1303	5.35	6217	4381	E8.5	E8.5_1	15	Neuroectoderm	Hindbrain	0.893375	-11.6848
Mouse_embryo_E8.5_1_BC3199_N01	15.817	5433	0.713508	94.1303	5.35	3930	3328	E8.5	E8.5_1	10	Mesoderm	Somatic mesoderm	-0.407924	6.34729
Mouse_embryo_E8.5_1_BC3296_N01	8.783	5276	0.568698	0	0.45	3005	2785	E8.5	E8.5_1	3	Neuroectoderm	Spinal cord	-0.0356438	-16.1188
Mouse_embryo_E8.5_1_BC1456_N01	14.62	10534	0.253179	0	0.2	2668	2397	E8.5	E8.5_1	3	Neuroectoderm	Spinal cord	-0.136247	-17.9571
Mouse_embryo_E8.5_1_BC4232_N01	15.95	3195	0.58882	0	0.35	1896	1713	E8.5	E8.5_1	14	Mesoderm	Primitive erythroid cells	-15.5232	1.8757
Mouse_embryo_E8.5_1_BC0833_N03	10.201	25618	0.722166	18.0175	2.7	18642	13995	E8.5	E8.5_1	20	Mesoderm	Paraxial mesoderm A	6.44807	10.1447
Mouse_embryo_E8.5_1_BC2921_N02	8.955	7931	0.663472	0	1	5262	4461	E8.5	E8.5_1	56	Neuroectoderm	Forebrain/midbrain	3.1348	-13.3842
Mouse_embryo_E8.5_1_BC2663_N01	9.692	6759	0.434783	1.5072	1.7	2940	2623	E8.5	E8.5_1	14	Mesoderm	Primitive erythroid cells	-16.9911	-0.8314
Mouse_embryo_E8.5_1_BC2509_N01	10.684	7045	0.596226	35.6606	3.45	4266	3820	E8.5	E8.5_1	42	Surface ectoderm	Pre-epidermal keratinocytes	1.42013	-2.9871
Mouse_embryo_E8.5_1_BC0059_N01	11.41	32455	0.14306	0	0.45	4643	3532	E8.5	E8.5_1	38	ExE embryo	Extraembryonic visceral endoderm	-1.85175	-1.46348
Mouse_embryo_E8.5_1_BC1966_N02	5.526	11787	0.304702	56.7122	4.2	3817	2460	E8.5	E8.5_1	9	Mesoderm	Paraxial mesoderm	8.29858	8.21997
Mouse_embryo_E8.5_1_BC0511_N03	8.652	23092	0.482702	0	0	11148	8853	E8.5	E8.5_1	26	Neuroectoderm	Forebrain/midbrain	5.74316	-12.9977
Mouse_embryo_E8.5_1_BC1808_N02	10.216	15515	0.442413	0	0	6895	5825	E8.5	E8.5_1	26	Neuroectoderm	Forebrain/midbrain	5.95376	-13.283
Mouse_embryo_E8.5_1_BC4571_N01	8.812	2309	0.258141	4.1413	1.9	650	381	E8.5	E8.5_1	33	Mesoderm	Mesenchymal stromal cells	7.35924	-6.42037
Mouse_embryo_E8.5_1_BC3770_N03	12.065	7000	0.309336	20.2341	2.8	2359	1512	E8.5	E8.5_1	10	Mesoderm	Somatic mesoderm	-0.585884	7.41824
Mouse_embryo_E8.5_1_BC0567_N01	4.127	15821	0.259391	15.0544	2.55	4171	3239	E8.5	E8.5_1	45	Mesoderm	Mesenchymal stromal cells	1.24574	3.45275
Mouse_embryo_E8.5_1_BC2810_N02	10.003	8782	0.673005	9.29548	2.25	5911	5072	E8.5	E8.5_1	37	Neuroectoderm	Neural crest	8.91196	-7.00463
Mouse_embryo_E8.5_1_BC0082_N01	5.592	29223	0.197291	11.1215	2.35	5812	4778	E8.5	E8.5_1	7	Mesoderm	Neuromesodermal progenitors	12.1123	-4.43971
Mouse_embryo_E8.5_1_BC2480_N02	19.003	8522	0.458141	0	0.75	3962	2876	E8.5	E8.5_1	4	Surface ectoderm	Pre-epidermal keratinocytes	-0.536066	-1.05152
Mouse_embryo_E8.5_1_BC3243_N01	8.416	5170	0.529543	0	0	2859	2490	E8.5	E8.5_1	25	Mesoderm	Extraembryonic mesoderm	11.5234	-0.773911
Mouse_embryo_E8.5_1_BC0803_N01	12.067	13941	0.497226	0	0.7	6990	5878	E8.5	E8.5_1	9	Mesoderm	Paraxial mesoderm	10.07	7.81532
Mouse_embryo_E8.5_1_BC2589_N01	18.049	7036	0.595851	0	0.1	4193	3537	E8.5	E8.5_1	38	ExE embryo	Extraembryonic visceral endoderm	-3.07784	-2.42028
Mouse_embryo_E8.5_1_BC2903_N01	12.083	6048	0.759358	0	0.6	4686	4131	E8.5	E8.5_1	15	Neuroectoderm	Hindbrain	-0.739891	-13.8969
Mouse_embryo_E8.5_1_BC0460_N01	5.623	17029	0.395625	0	1.2	6800	5751	E8.5	E8.5_1	51	Mesoderm	Amniochorionic mesoderm A	-3.05117	7.41663
Mouse_embryo_E8.5_1_BC3914_N03	13.022	7229	0.728882	34.05	3.4	5272	4384	E8.5	E8.5_1	30	Neuroectoderm	floor plate	-2.05725	-15.5257
Mouse_embryo_E8.5_1_BC2951_N01	9.224	6010	0.609211	0	0.75	3704	3405	E8.5	E8.5_1	15	Neuroectoderm	Hindbrain	-0.195251	-13.8036
Mouse_embryo_E8.5_1_BC4080_N01	9.777	3439	0.702629	66.9955	4.55	2592	1938	E8.5	E8.5_1	10	Mesoderm	Somatic mesoderm	-1.04957	6.80693
Mouse_embryo_E8.5_1_BC3689_N02	8.317	5742	0.494624	0	0.25	2944	2490	E8.5	E8.5_1	37	Neuroectoderm	Neural crest	8.60584	-8.71064
Mouse_embryo_E8.5_1_BC0715_N02	11.083	19772	0.708704	0	1.25	14021	10971	E8.5	E8.5_1	26	Neuroectoderm	Forebrain/midbrain	6.22441	-13.3217
Mouse_embryo_E8.5_1_BC1259_N02	5.941	13849	0.417581	0	0	5786	4801	E8.5	E8.5_1	7	Mesoderm	Neuromesodermal progenitors	12.3692	-5.58821
Mouse_embryo_E8.5_1_BC2129_N01	10.632	8133	0.526574	0	0.6	4300	3805	E8.5	E8.5_1	37	Neuroectoderm	Neural crest	9.05433	-8.69499
Mouse_embryo_E8.5_1_BC3159_N01	14.542	5623	0.722534	32.9894	3.35	4117	3305	E8.5	E8.5_1	37	Neuroectoderm	Neural crest	9.57938	-6.89966
Mouse_embryo_E8.5_1_BC4011_N01	5.35	3246	0.607987	0	0	2238	1692	E8.5	E8.5_1	16	Mesoderm	Endothelium	-11.5302	9.22868
Mouse_embryo_E8.5_1_BC2327_N02	7.16	12252	0.38314	0	1.15	4713	4173	E8.5	E8.5_1	9	Mesoderm	Paraxial mesoderm	8.58584	8.94348
Mouse_embryo_E8.5_1_BC4175_N01	9.382	3310	0.699064	0	0.4	2316	2073	E8.5	E8.5_1	37	Neuroectoderm	Neural crest	9.63053	-7.23002
Mouse_embryo_E8.5_1_BC2695_N02	22.947	7370	0.720231	45.2197	3.8	5486	3429	E8.5	E8.5_1	25	Mesoderm	Extraembryonic mesoderm	11.106	-0.845192
Mouse_embryo_E8.5_1_BC0202_N01	7.223	22362	0.292994	2.76388	1.8	6578	5804	E8.5	E8.5_1	9	Mesoderm	Paraxial mesoderm	-2.40227	-0.3046
Mouse_embryo_E8.5_1_BC3783_N02	15.363	6033	0.711637	0	0.05	4299	3727	E8.5	E8.5_1	46	Mesoderm	First heart field	-4.02728	7.2882
Mouse_embryo_E8.5_1_BC0966_N02	6.766	16394	0.44322	0	0.55	7318	6075	E8.5	E8.5_1	51	Mesoderm	Amniochorionic mesoderm A	-4.3295	8.06746
Mouse_embryo_E8.5_1_BC2081_N02	8.646	12327	0.5171	0	0.85	6441	5301	E8.5	E8.5_1	46	Mesoderm	First heart field	-4.63171	6.60167
Mouse_embryo_E8.5_1_BC4677_N01	9.03	2300	0.605206	0	0	1395	1284	E8.5	E8.5_1	51	Mesoderm	Amniochorionic mesoderm A	-5.51635	8.66505
Mouse_embryo_E8.5_1_BC3158_N01	11.579	5448	0.688681	26.8571	3.1	3827	3365	E8.5	E8.5_1	46	Mesoderm	First heart field	-2.77127	7.08763
Mouse_embryo_E8.5_1_BC3787_N02	11.221	6067	0.693363	0	0.7	4294	3582	E8.5	E8.5_1	10	Mesoderm	Somatic mesoderm	-0.897676	7.70949
Mouse_embryo_E8.5_1_BC3160_N01	11.673	5547	0.594375	4.72476	1.95	3297	3076	E8.5	E8.5_1	10	Mesoderm	Somatic mesoderm	-1.87496	6.50599
Mouse_embryo_E8.5_1_BC2502_N03	18.272	12052	0.753109	38.397	3.55	9084	7323	E8.5	E8.5_1	46	Mesoderm	First heart field	-2.74084	7.35055
Mouse_embryo_E8.5_1_BC1103_N03	13.703	14715	0.703071	0.377437	1.6	10461	7290	E8.5	E8.5_1	46	Mesoderm	First heart field	-4.66481	6.70385
Mouse_embryo_E8.5_1_BC0922_N01	11.202	13194	0.589718	13.8365	2.5	7789	6524	E8.5	E8.5_1	46	Mesoderm	First heart field	-2.25607	7.63346
Mouse_embryo_E8.5_1_BC1220_N01	9.061	11521	0.515564	1.5072	1.7	5979	5167	E8.5	E8.5_1	46	Mesoderm	First heart field	-4.12542	6.34566
Mouse_embryo_E8.5_1_BC0875_N02	6.981	18204	0.477709	32.9894	3.35	8776	6997	E8.5	E8.5_1	46	Mesoderm	First heart field	-3.95808	6.72658
Mouse_embryo_E8.5_1_BC0616_N01	11.665	15576	0.559292	0	1.15	8716	6951	E8.5	E8.5_1	46	Mesoderm	First heart field	-4.6172	7.06836
Mouse_embryo_E8.5_1_BC2894_N01	15.119	6085	0.658564	0	0.2	4091	3380	E8.5	E8.5_1	46	Mesoderm	First heart field	-3.98969	7.03172
Mouse_embryo_E8.5_1_BC3046_N03	7.846	9071	0.638776	20.2341	2.8	5802	4900	E8.5	E8.5_1	37	Neuroectoderm	Neural crest	8.84367	-8.62808
Mouse_embryo_E8.5_1_BC0330_N08	9.123	33999	0.584664	25.8749	3.05	19885	14164	E8.5	E8.5_1	7	Mesoderm	Neuromesodermal progenitors	12.9829	-1.76489
Mouse_embryo_E8.5_1_BC0107_N01	4.95	27459	0.212436	23.471	2.95	5842	4990	E8.5	E8.5_1	3	Neuroectoderm	Spinal cord	11.6692	-5.73173
Mouse_embryo_E8.5_1_BC0292_N03	7.377	31213	0.322795	27.851	3.15	10169	7318	E8.5	E8.5_1	3	Neuroectoderm	Spinal cord	1.51058	-17.7917
Mouse_embryo_E8.5_1_BC1744_N01	13.154	9399	0.641906	0	0	6075	4798	E8.5	E8.5_1	14	Mesoderm	Primitive erythroid cells	-14.7235	1.30068
Mouse_embryo_E8.5_1_BC1002_N03	8.13	17606	0.571082	0	0	10352	7749	E8.5	E8.5_1	0	Mesoderm	Endothelium	-11.0281	8.86565
Mouse_embryo_E8.5_1_BC4265_N01	21.122	3145	0.725348	11.1215	2.35	2295	2087	E8.5	E8.5_1	10	Mesoderm	Somatic mesoderm	-0.814476	7.32648
Mouse_embryo_E8.5_1_BC2168_N01	6.181	8023	0.282798	0	0	2272	2087	E8.5	E8.5_1	3	Neuroectoderm	Spinal cord	0.203771	-16.667
Mouse_embryo_E8.5_1_BC2325_N01	13.208	7654	0.589734	0	0	4515	3776	E8.5	E8.5_1	61	Endoderm	Gut	-5.55929	-2.95614
Mouse_embryo_E8.5_1_BC1517_N01	9.735	10287	0.609545	0	0.95	6271	5507	E8.5	E8.5_1	51	Mesoderm	Amniochorionic mesoderm A	-5.99104	9.1298
Mouse_embryo_E8.5_1_BC3718_N01	7.779	4291	0.454799	0	0	1957	1778	E8.5	E8.5_1	14	Mesoderm	Primitive erythroid cells	-16.3877	0.584951
Mouse_embryo_E8.5_1_BC1214_N01	5.569	11598	0.364466	47.5709	3.9	4234	3751	E8.5	E8.5_1	10	Mesoderm	Somatic mesoderm	-2.22462	7.10206
Mouse_embryo_E8.5_1_BC1120_N02	14.636	19313	0.277763	15.0544	2.55	5365	4310	E8.5	E8.5_1	38	ExE embryo	Extraembryonic visceral endoderm	-1.98116	-1.99557
Mouse_embryo_E8.5_1_BC0422_N02	17.228	22489	0.27598	42.3341	3.7	6217	4835	E8.5	E8.5_1	38	ExE embryo	Extraembryonic visceral endoderm	-0.302176	-2.4752
Mouse_embryo_E8.5_1_BC4531_N01	15.78	2635	0.441676	35.6606	3.45	1170	1036	E8.5	E8.5_1	14	Mesoderm	Primitive erythroid cells	-15.0295	1.80918
Mouse_embryo_E8.5_1_BC3109_N02	10.752	9290	0.682975	0	1.45	6547	5541	E8.5	E8.5_1	20	Mesoderm	Paraxial mesoderm A	6.39994	9.81536
Mouse_embryo_E8.5_1_BC4127_N01	15.842	3463	0.591748	0	0.3	2051	1849	E8.5	E8.5_1	14	Mesoderm	Primitive erythroid cells	-14.9679	1.73322
Mouse_embryo_E8.5_1_BC1826_N03	12.476	14274	0.568937	0	0.9	8154	6064	E8.5	E8.5_1	61	Endoderm	Gut	-5.25957	-2.71712
Mouse_embryo_E8.5_1_BC2400_N01	8.778	7476	0.536918	0	0.1	4014	3578	E8.5	E8.5_1	16	Mesoderm	Endothelium	-11.0289	9.81031
Mouse_embryo_E8.5_1_BC3506_N02	16.014	7458	0.650413	50.5619	4	4882	4120	E8.5	E8.5_1	42	Surface ectoderm	Pre-epidermal keratinocytes	0.931375	-3.31084
Mouse_embryo_E8.5_1_BC2492_N04	11.674	14890	0.38642	0	0.45	5799	4415	E8.5	E8.5_1	14	Mesoderm	Primitive erythroid cells	-16.3048	0.862875
Mouse_embryo_E8.5_1_BC0937_N01	9.847	13127	0.644275	29.3633	3.2	8469	7150	E8.5	E8.5_1	26	Neuroectoderm	Forebrain/midbrain	4.00445	-13.0038
Mouse_embryo_E8.5_1_BC0726_N01	9.814	12471	0.759281	0	0.8	11065	7426	E8.5	E8.5_1	37	Neuroectoderm	Neural crest	9.37437	-6.95722
Mouse_embryo_E8.5_1_BC1341_N01	17.68	9174	0.447723	0	0.55	5083	2096	E8.5	E8.5_1	10	Mesoderm	Somatic mesoderm	-0.487997	4.80462
Mouse_embryo_E8.5_1_BC2872_N02	9.248	8260	0.615899	0	0	5431	4375	E8.5	E8.5_1	46	Mesoderm	First heart field	-4.85916	6.75183
Mouse_embryo_E8.5_1_BC4395_N01	8.812	2738	0.41438	0	0.05	1193	1025	E8.5	E8.5_1	37	Neuroectoderm	Neural crest	9.00322	-7.47041
Mouse_embryo_E8.5_1_BC1104_N01	11.565	12200	0.666476	77.1003	4.85	8135	6825	E8.5	E8.5_1	30	Neuroectoderm	floor plate	2.43919	-12.3548
Mouse_embryo_E8.5_1_BC4668_N01	29.088	2373	0.765606	0	1	1852	1222	E8.5	E8.5_1	10	Mesoderm	Somatic mesoderm	-1.31136	4.61497
Mouse_embryo_E8.5_1_BC1151_N01	11.083	11951	0.711215	0	0.2	8504	7358	E8.5	E8.5_1	26	Neuroectoderm	Forebrain/midbrain	6.01397	-14.2624
Mouse_embryo_E8.5_1_BC2543_N01	11.094	7012	0.672802	3.30069	1.85	4752	4247	E8.5	E8.5_1	15	Neuroectoderm	Hindbrain	1.10022	-12.8521
Mouse_embryo_E8.5_1_BC0627_N01	9.116	15421	0.567576	0	1.3	8756	7216	E8.5	E8.5_1	37	Neuroectoderm	Neural crest	10.1912	-7.16836
Mouse_embryo_E8.5_1_BC1076_N01	4.551	12390	0.349201	31.9397	3.3	4328	4008	E8.5	E8.5_1	25	Mesoderm	Extraembryonic mesoderm	-2.95379	7.17541
Mouse_embryo_E8.5_1_BC0536_N03	10.182	25241	0.353881	124.639	6.2	8996	6006	E8.5	E8.5_1	15	Neuroectoderm	Hindbrain	0.453351	-12.0793
Mouse_embryo_E8.5_1_BC0752_N01	12.863	14247	0.460611	35.6606	3.45	6648	5085	E8.5	E8.5_1	15	Neuroectoderm	Hindbrain	0.964541	-12.3142
Mouse_embryo_E8.5_1_BC0587_N03	10.891	26008	0.167457	0	0	4662	2206	E8.5	E8.5_1	27	Mesoderm	Mesenchymal stromal cells	-0.669682	1.95625
Mouse_embryo_E8.5_1_BC1757_N02	11.809	13139	0.709116	45.2197	3.8	9405	7571	E8.5	E8.5_1	3	Neuroectoderm	Spinal cord	-1.07474	-15.6375
Mouse_embryo_E8.5_1_BC2771_N01	5.625	6475	0.427074	0	0.1	2770	2444	E8.5	E8.5_1	9	Mesoderm	Paraxial mesoderm	9.98601	8.47726
Mouse_embryo_E8.5_1_BC1499_N03	15.09	15249	0.282119	0	0.25	4304	3195	E8.5	E8.5_1	38	ExE embryo	Extraembryonic visceral endoderm	-3.18265	-1.98394
Mouse_embryo_E8.5_1_BC1289_N01	11.839	11319	0.511792	0	0	5794	5108	E8.5	E8.5_1	26	Neuroectoderm	Forebrain/midbrain	5.62371	-13.1685
Mouse_embryo_E8.5_1_BC3572_N01	15.151	4615	0.496992	11.1215	2.35	2313	2097	E8.5	E8.5_1	9	Mesoderm	Paraxial mesoderm	8.40574	8.36364
Mouse_embryo_E8.5_1_BC2584_N01	6.752	6953	0.414641	0	0.1	2883	2697	E8.5	E8.5_1	20	Mesoderm	Paraxial mesoderm A	6.68732	10.9944
Mouse_embryo_E8.5_1_BC1577_N01	12.028	10064	0.417899	4.72476	1.95	4212	3759	E8.5	E8.5_1	20	Mesoderm	Paraxial mesoderm A	7.32701	10.5824
Mouse_embryo_E8.5_1_BC2412_N01	12.364	7406	0.319301	0	0.4	2374	1781	E8.5	E8.5_1	27	Mesoderm	Mesenchymal stromal cells	0.239763	0.928814
Mouse_embryo_E8.5_1_BC0404_N01	9.303	18086	0.286678	0	1.15	5186	4431	E8.5	E8.5_1	0	Mesoderm	Endothelium	-8.58292	6.05607
Mouse_embryo_E8.5_1_BC4716_N02	9.38	3842	0.461059	0	0.55	1776	1662	E8.5	E8.5_1	7	Mesoderm	Neuromesodermal progenitors	12.4233	-4.97755
Mouse_embryo_E8.5_1_BC0215_N01	4.589	21501	0.244467	40.6319	3.65	5357	4487	E8.5	E8.5_1	26	Neuroectoderm	Forebrain/midbrain	5.07063	-13.7041
Mouse_embryo_E8.5_1_BC3093_N01	13.861	5644	0.583582	0	0.2	3327	2965	E8.5	E8.5_1	9	Mesoderm	Paraxial mesoderm	9.43821	8.7262
Mouse_embryo_E8.5_1_BC0816_N02	8.411	19929	0.529624	50.5619	4	10557	8665	E8.5	E8.5_1	15	Neuroectoderm	Hindbrain	1.16247	-12.6316
Mouse_embryo_E8.5_1_BC0433_N01	9.508	17511	0.3499	0	0.05	6132	5151	E8.5	E8.5_1	9	Mesoderm	Paraxial mesoderm	9.48828	8.23998
Mouse_embryo_E8.5_1_BC0949_N02	7.312	21949	0.362313	0	0.65	7964	6697	E8.5	E8.5_1	37	Neuroectoderm	Neural crest	8.4935	-7.82566
Mouse_embryo_E8.5_1_BC1450_N02	5.256	16627	0.331775	43.4811	3.75	5535	4796	E8.5	E8.5_1	20	Mesoderm	Paraxial mesoderm A	5.9842	11.1035
Mouse_embryo_E8.5_1_BC1769_N01	17.657	9320	0.403012	0	1.55	3773	3298	E8.5	E8.5_1	3	Neuroectoderm	Spinal cord	-0.387589	-17.2675
Mouse_embryo_E8.5_1_BC1490_N01	8.679	10390	0.389728	0	0.2	4052	3610	E8.5	E8.5_1	3	Neuroectoderm	Spinal cord	0.362191	-18.111
Mouse_embryo_E8.5_1_BC2550_N03	12.472	12884	0.689471	134.264	6.45	8899	7270	E8.5	E8.5_1	3	Neuroectoderm	Spinal cord	1.09701	-15.401
Mouse_embryo_E8.5_1_BC4179_N01	12.961	3301	0.394132	15.0544	2.55	1303	1216	E8.5	E8.5_1	42	Surface ectoderm	Pre-epidermal keratinocytes	1.22962	-3.84915
Mouse_embryo_E8.5_1_BC1897_N02	12.512	10823	0.736569	0	0.3	8103	6714	E8.5	E8.5_1	37	Neuroectoderm	Neural crest	8.7681	-7.73776
Mouse_embryo_E8.5_1_BC3325_N01	4.809	5033	0.318891	40.6319	3.65	1656	1436	E8.5	E8.5_1	33	Mesoderm	Mesenchymal stromal cells	0.465172	-3.7646
Mouse_embryo_E8.5_1_BC1924_N02	10.017	13123	0.530142	0	0.2	6965	5963	E8.5	E8.5_1	25	Mesoderm	Extraembryonic mesoderm	11.2766	0.883378
Mouse_embryo_E8.5_1_BC0275_N02	13.552	23062	0.774701	0	1.5	20033	13072	E8.5	E8.5_1	37	Neuroectoderm	Neural crest	9.05796	-7.45737
Mouse_embryo_E8.5_1_BC1370_N01	6.936	10924	0.363195	0	0	3969	3390	E8.5	E8.5_1	14	Mesoderm	Primitive erythroid cells	-16.7215	-0.992948
Mouse_embryo_E8.5_1_BC0544_N03	6.253	29895	0.346567	0	0.05	10362	8505	E8.5	E8.5_1	16	Mesoderm	Endothelium	-9.76848	10.6394
Mouse_embryo_E8.5_1_BC2529_N02	6.785	11649	0.234982	0	0	2742	2452	E8.5	E8.5_1	3	Neuroectoderm	Spinal cord	1.46318	-16.1955
Mouse_embryo_E8.5_1_BC3460_N02	12.262	6379	0.432297	0	0.15	2851	2229	E8.5	E8.5_1	7	Mesoderm	Neuromesodermal progenitors	11.9128	-3.01526
Mouse_embryo_E8.5_1_BC0336_N02	10.465	24412	0.455877	68.9815	4.6	11143	8905	E8.5	E8.5_1	20	Mesoderm	Paraxial mesoderm A	7.59178	10.223
Mouse_embryo_E8.5_1_BC1543_N03	7.365	16020	0.496803	0	0.65	8002	6737	E8.5	E8.5_1	7	Mesoderm	Neuromesodermal progenitors	12.9013	-4.87599
Mouse_embryo_E8.5_1_BC2262_N01	11.028	7813	0.45172	0	0	3532	3121	E8.5	E8.5_1	3	Neuroectoderm	Spinal cord	-1.12712	-16.5279
Mouse_embryo_E8.5_1_BC0205_N01	11.055	22390	0.432922	0	0.6	9694	7766	E8.5	E8.5_1	20	Mesoderm	Paraxial mesoderm A	6.81235	10.4046
Mouse_embryo_E8.5_1_BC2178_N02	24.787	11370	0.767379	120.691	6.1	9019	5994	E8.5	E8.5_1	15	Neuroectoderm	Hindbrain	0.615624	-12.1305
Mouse_embryo_E8.5_1_BC0964_N02	13.039	14962	0.548628	0	1.15	8219	6810	E8.5	E8.5_1	57	Mesoderm	Megakaryocytes	3.76475	11.4323
Mouse_embryo_E8.5_1_BC2562_N05	10.297	15196	0.661973	6.26155	2.05	10060	7966	E8.5	E8.5_1	37	Neuroectoderm	Neural crest	8.64817	-7.37177
Mouse_embryo_E8.5_1_BC2219_N01	21.53	6875	0.43985	0	1.35	3521	1923	E8.5	E8.5_1	38	ExE embryo	Extraembryonic visceral endoderm	-1.14718	-1.5038
Mouse_embryo_E8.5_1_BC0262_N02	6.982	26374	0.198893	1.5072	1.7	5246	4346	E8.5	E8.5_1	16	Mesoderm	Endothelium	-10.3352	9.75621
Mouse_embryo_E8.5_1_BC0651_N02	6.705	18290	0.469726	85.4876	5.1	8689	6521	E8.5	E8.5_1	3	Neuroectoderm	Spinal cord	0.648822	-15.6191
Mouse_embryo_E8.5_1_BC3181_N02	15.393	9130	0.744937	20.2341	2.8	6805	5673	E8.5	E8.5_1	7	Mesoderm	Neuromesodermal progenitors	12.711	-5.33478
Mouse_embryo_E8.5_1_BC4170_N01	5.824	3313	0.266747	0	0.6	888	834	E8.5	E8.5_1	33	Mesoderm	Mesenchymal stromal cells	8.29975	9.42748
Mouse_embryo_E8.5_1_BC2792_N01	8.787	6422	0.540599	0	0	3482	3198	E8.5	E8.5_1	3	Neuroectoderm	Spinal cord	-0.257664	-16.7775
Mouse_embryo_E8.5_1_BC0840_N01	15.308	12975	0.345778	38.397	3.55	4807	3025	E8.5	E8.5_1	10	Mesoderm	Somatic mesoderm	-0.145001	5.22222
Mouse_embryo_E8.5_1_BC1112_N02	8.701	17079	0.590619	23.471	2.95	10099	8261	E8.5	E8.5_1	15	Neuroectoderm	Hindbrain	1.01624	-12.7439
Mouse_embryo_E8.5_1_BC1859_N01	13.861	9062	0.385616	64.3753	4.45	3528	2804	E8.5	E8.5_1	15	Neuroectoderm	Hindbrain	-0.735582	-12.7939
Mouse_embryo_E8.5_1_BC2332_N03	4.329	13533	0.382485	0	0	5193	4343	E8.5	E8.5_1	26	Neuroectoderm	Forebrain/midbrain	5.24771	-13.6698
Mouse_embryo_E8.5_1_BC1199_N01	10.451	11754	0.555036	0	1	6525	5599	E8.5	E8.5_1	25	Mesoderm	Extraembryonic mesoderm	11.4678	-0.948676
Mouse_embryo_E8.5_1_BC4196_N02	11.089	4335	0.371718	0	0	1614	1445	E8.5	E8.5_1	46	Mesoderm	First heart field	-4.39934	6.90357
Mouse_embryo_E8.5_1_BC0481_N01	7.166	17009	0.340015	0	1.2	5784	5025	E8.5	E8.5_1	20	Mesoderm	Paraxial mesoderm A	7.22116	10.2982
Mouse_embryo_E8.5_1_BC0258_N03	11.23	36260	0.54538	34.05	3.4	19824	13828	E8.5	E8.5_1	37	Neuroectoderm	Neural crest	8.85264	-8.34292
Mouse_embryo_E8.5_1_BC4120_N01	10.59	3156	0.303986	1.0397	1.65	1060	636	E8.5	E8.5_1	27	Mesoderm	Mesenchymal stromal cells	-0.281168	-12.1336
Mouse_embryo_E8.5_1_BC3653_N01	11.025	4458	0.500561	0	0	2232	2070	E8.5	E8.5_1	26	Neuroectoderm	Forebrain/midbrain	5.60294	-13.435
Mouse_embryo_E8.5_1_BC3285_N02	11.058	7256	0.625413	0	0	4538	3959	E8.5	E8.5_1	16	Mesoderm	Endothelium	-8.34284	10.1867
Mouse_embryo_E8.5_1_BC0518_N02	10.372	18723	0.293183	0	0	5496	4813	E8.5	E8.5_1	26	Neuroectoderm	Forebrain/midbrain	6.12581	-13.0032
Mouse_embryo_E8.5_1_BC1669_N02	7.846	13514	0.633028	0	0.05	8556	7250	E8.5	E8.5_1	26	Neuroectoderm	Forebrain/midbrain	4.48132	-12.9079
Mouse_embryo_E8.5_1_BC2347_N01	9.511	7574	0.577766	0	0.2	4376	3980	E8.5	E8.5_1	15	Neuroectoderm	Hindbrain	-1.21071	-13.2481
Mouse_embryo_E8.5_1_BC1281_N02	6.073	13164	0.390031	0	0	5141	4531	E8.5	E8.5_1	26	Neuroectoderm	Forebrain/midbrain	5.66959	-14.1011
Mouse_embryo_E8.5_1_BC0965_N01	4.371	12874	0.278125	0	0	3607	3084	E8.5	E8.5_1	56	Neuroectoderm	Forebrain/midbrain	3.68423	-13.4931
Mouse_embryo_E8.5_1_BC1526_N03	17.36	18306	0.759675	0	0.65	13918	10891	E8.5	E8.5_1	9	Mesoderm	Paraxial mesoderm	9.45345	9.43277
Mouse_embryo_E8.5_1_BC1941_N01	21.279	8785	0.576875	0	0.05	5069	3980	E8.5	E8.5_1	14	Mesoderm	Primitive erythroid cells	-15.7677	1.08422
Mouse_embryo_E8.5_1_BC2514_N02	10.387	10932	0.543021	0	0.05	6065	5135	E8.5	E8.5_1	20	Mesoderm	Paraxial mesoderm A	5.99453	11.4317
Mouse_embryo_E8.5_1_BC1715_N01	9.212	9607	0.66077	0	0	6350	5596	E8.5	E8.5_1	37	Neuroectoderm	Neural crest	9.66312	-7.2183
Mouse_embryo_E8.5_1_BC1200_N01	11.172	11657	0.752753	0	0.05	8817	7192	E8.5	E8.5_1	3	Neuroectoderm	Spinal cord	-0.838316	-16.8672
Mouse_embryo_E8.5_1_BC2722_N02	9.04	10077	0.672511	0	0.8	6789	5898	E8.5	E8.5_1	26	Neuroectoderm	Forebrain/midbrain	4.58498	-13.1313
Mouse_embryo_E8.5_1_BC2012_N02	9.414	10752	0.612745	0	1.4	6625	5569	E8.5	E8.5_1	15	Neuroectoderm	Hindbrain	0.525021	-12.584
Mouse_embryo_E8.5_1_BC0538_N01	12.53	16103	0.445448	65.6814	4.5	7500	4672	E8.5	E8.5_1	15	Neuroectoderm	Hindbrain	-0.250672	-12.1263
Mouse_embryo_E8.5_1_BC0243_N01	12.7	21143	0.565855	0	1.45	11965	9374	E8.5	E8.5_1	30	Neuroectoderm	floor plate	1.80003	-12.2704
Mouse_embryo_E8.5_1_BC0781_N01	8.127	13894	0.378204	40.6319	3.65	5341	4472	E8.5	E8.5_1	25	Mesoderm	Extraembryonic mesoderm	11.3867	-0.497637
Mouse_embryo_E8.5_1_BC1585_N01	6.354	10063	0.535331	20.2341	2.8	5394	4743	E8.5	E8.5_1	7	Mesoderm	Neuromesodermal progenitors	13.2958	-3.87043
Mouse_embryo_E8.5_1_BC3698_N02	7.35	5732	0.39386	15.8839	2.6	2258	2050	E8.5	E8.5_1	42	Surface ectoderm	Pre-epidermal keratinocytes	0.583127	-4.72792
Mouse_embryo_E8.5_1_BC3372_N03	17.698	7668	0.765305	36.7475	3.5	6013	4919	E8.5	E8.5_1	9	Mesoderm	Paraxial mesoderm	9.55902	9.0982
Mouse_embryo_E8.5_1_BC3433_N01	16.248	4935	0.362011	0	0.75	1822	1462	E8.5	E8.5_1	9	Mesoderm	Paraxial mesoderm	7.79537	7.36459
Mouse_embryo_E8.5_1_BC2430_N03	12.804	14147	0.549397	23.471	2.95	7791	6434	E8.5	E8.5_1	20	Mesoderm	Paraxial mesoderm A	7.25064	10.7005
Mouse_embryo_E8.5_1_BC1685_N05	7.609	16166	0.593329	0	1.25	9854	7086	E8.5	E8.5_1	3	Neuroectoderm	Spinal cord	0.865499	-15.2675
Mouse_embryo_E8.5_1_BC2398_N03	10.481	11256	0.667051	0	0.4	7527	6323	E8.5	E8.5_1	51	Mesoderm	Amniochorionic mesoderm A	-5.37226	8.91214
Mouse_embryo_E8.5_1_BC1587_N01	12.949	10073	0.325369	0	0.6	3282	2902	E8.5	E8.5_1	38	ExE embryo	Extraembryonic visceral endoderm	-3.64528	-2.73015
Mouse_embryo_E8.5_1_BC0325_N03	7.755	29712	0.382396	0	0.45	11374	9055	E8.5	E8.5_1	37	Neuroectoderm	Neural crest	8.84725	-7.58836
Mouse_embryo_E8.5_1_BC2057_N01	11.981	8386	0.637414	0	1.2	5353	4669	E8.5	E8.5_1	26	Neuroectoderm	Forebrain/midbrain	4.94438	-14.1891
Mouse_embryo_E8.5_1_BC3073_N01	9.187	5757	0.331249	0	0	1907	1744	E8.5	E8.5_1	14	Mesoderm	Primitive erythroid cells	-14.8519	1.05396
Mouse_embryo_E8.5_1_BC1564_N03	10.328	19353	0.414664	57.9684	4.25	8025	6788	E8.5	E8.5_1	15	Neuroectoderm	Hindbrain	0.67724	-14.4387
Mouse_embryo_E8.5_1_BC4235_N01	11.923	3169	0.63581	59.2331	4.3	2088	1663	E8.5	E8.5_1	15	Neuroectoderm	Hindbrain	0.368519	-12.062
Mouse_embryo_E8.5_1_BC1090_N01	7.152	12268	0.241015	0	0	2964	2614	E8.5	E8.5_1	3	Neuroectoderm	Spinal cord	0.0671261	-17.1652
Mouse_embryo_E8.5_1_BC2087_N03	16.031	15818	0.674292	13.0424	2.45	10670	8447	E8.5	E8.5_1	20	Mesoderm	Paraxial mesoderm A	6.3171	10.5398
Mouse_embryo_E8.5_1_BC4351_N01	16.04	2979	0.632687	64.3753	4.45	1893	1780	E8.5	E8.5_1	7	Mesoderm	Neuromesodermal progenitors	13.6841	-2.82623
Mouse_embryo_E8.5_1_BC1955_N03	8.732	15888	0.676417	0	0.85	10799	8594	E8.5	E8.5_1	37	Neuroectoderm	Neural crest	8.78101	-7.56196
Mouse_embryo_E8.5_1_BC2156_N01	13.303	8068	0.584178	26.8571	3.1	4726	4149	E8.5	E8.5_1	26	Neuroectoderm	Forebrain/midbrain	5.72068	-12.5222
Mouse_embryo_E8.5_1_BC0277_N02	6.124	29625	0.535843	0	0.95	16624	11739	E8.5	E8.5_1	15	Neuroectoderm	Hindbrain	-0.378678	-13.9993
Mouse_embryo_E8.5_1_BC0608_N03	13.026	22585	0.652134	0	0.4	14763	10871	E8.5	E8.5_1	51	Mesoderm	Amniochorionic mesoderm A	-5.28258	8.45294
Mouse_embryo_E8.5_1_BC2050_N01	11.007	8381	0.647157	0	0.85	5429	4776	E8.5	E8.5_1	25	Mesoderm	Extraembryonic mesoderm	11.6667	0.843689
Mouse_embryo_E8.5_1_BC0774_N05	18.55	26385	0.49498	0	0.4	13115	9477	E8.5	E8.5_1	9	Mesoderm	Paraxial mesoderm	9.21064	7.73549
Mouse_embryo_E8.5_1_BC2706_N01	5.268	6623	0.497891	0	0.3	3305	2997	E8.5	E8.5_1	20	Mesoderm	Paraxial mesoderm A	6.35077	11.137
Mouse_embryo_E8.5_1_BC2216_N01	11.869	7988	0.685682	9.29548	2.25	5493	4576	E8.5	E8.5_1	23	Neuroectoderm	Di/telencephalon	2.90437	-9.63325
Mouse_embryo_E8.5_1_BC2641_N01	13.077	6811	0.496333	26.8571	3.1	3384	3086	E8.5	E8.5_1	42	Surface ectoderm	Pre-epidermal keratinocytes	0.83612	-4.63453
Mouse_embryo_E8.5_1_BC0456_N02	15.273	19140	0.776386	53.6095	4.1	15617	10629	E8.5	E8.5_1	10	Mesoderm	Somatic mesoderm	-0.846453	7.62901
Mouse_embryo_E8.5_1_BC4130_N01	7.224	3175	0.729738	0	0	2503	2123	E8.5	E8.5_1	20	Mesoderm	Paraxial mesoderm A	7.18016	11.1393
Mouse_embryo_E8.5_1_BC3025_N02	19.266	6533	0.644265	0	0.1	4774	2753	E8.5	E8.5_1	4	Surface ectoderm	Pre-epidermal keratinocytes	0.148572	-2.79625
Mouse_embryo_E8.5_1_BC0636_N01	7.341	15207	0.464892	0	0.8	7144	6212	E8.5	E8.5_1	26	Neuroectoderm	Forebrain/midbrain	5.95615	-13.0582
Mouse_embryo_E8.5_1_BC1384_N01	12.296	10706	0.771084	0	1.05	8384	6650	E8.5	E8.5_1	15	Neuroectoderm	Hindbrain	0.111474	-12.812
Mouse_embryo_E8.5_1_BC3800_N01	8.141	3703	0.390771	0	0.35	1626	1014	E8.5	E8.5_1	10	Mesoderm	Somatic mesoderm	0.262863	4.69537
Mouse_embryo_E8.5_1_BC1730_N02	9.2	16553	0.345058	0	0	5729	4836	E8.5	E8.5_1	15	Neuroectoderm	Hindbrain	-0.745745	-13.2169
Mouse_embryo_E8.5_1_BC3551_N01	11.675	4670	0.628211	0	0	2935	2719	E8.5	E8.5_1	51	Mesoderm	Amniochorionic mesoderm A	-5.36241	8.53901
Mouse_embryo_E8.5_1_BC2159_N01	15.515	8088	0.454208	21.1433	2.85	3675	3109	E8.5	E8.5_1	14	Mesoderm	Primitive erythroid cells	-14.8884	1.69451
Mouse_embryo_E8.5_1_BC1072_N01	12.436	12381	0.649577	40.6319	3.65	8058	6683	E8.5	E8.5_1	4	Surface ectoderm	Pre-epidermal keratinocytes	-0.5623	-5.76276
Mouse_embryo_E8.5_1_BC2010_N01	11.245	8469	0.554775	31.9397	3.3	4740	4054	E8.5	E8.5_1	42	Surface ectoderm	Pre-epidermal keratinocytes	1.05425	-3.06798
Mouse_embryo_E8.5_1_BC3178_N04	4.423	11809	0.326734	0	0.9	3911	3271	E8.5	E8.5_1	42	Surface ectoderm	Pre-epidermal keratinocytes	1.19788	-3.99944
Mouse_embryo_E8.5_1_BC4192_N01	14.521	3015	0.58907	0	0.2	1951	1460	E8.5	E8.5_1	14	Mesoderm	Primitive erythroid cells	-14.8852	2.01781
Mouse_embryo_E8.5_1_BC0812_N02	5.807	18425	0.31445	0	0	5795	4836	E8.5	E8.5_1	3	Neuroectoderm	Spinal cord	0.3394	-17.7589
Mouse_embryo_E8.5_1_BC1932_N02	13.436	14562	0.490466	0	0	7151	5855	E8.5	E8.5_1	3	Neuroectoderm	Spinal cord	0.322862	-16.9478
Mouse_embryo_E8.5_1_BC1537_N03	14.3	16180	0.622733	0	0.9	10097	8224	E8.5	E8.5_1	46	Mesoderm	First heart field	-4.74107	6.55573
Mouse_embryo_E8.5_1_BC1309_N04	15.076	20714	0.610793	1.0397	1.65	12903	8535	E8.5	E8.5_1	37	Neuroectoderm	Neural crest	8.88018	-7.05429
Mouse_embryo_E8.5_1_BC0432_N01	5.232	17740	0.188581	1.5072	1.7	3346	2957	E8.5	E8.5_1	38	ExE embryo	Extraembryonic visceral endoderm	-3.19215	-2.39581
Mouse_embryo_E8.5_1_BC2625_N02	13.655	9495	0.574041	0	0	5462	4492	E8.5	E8.5_1	16	Mesoderm	Endothelium	-10.9925	9.83843
Mouse_embryo_E8.5_1_BC2094_N01	21.309	8479	0.273329	0	0	2352	1579	E8.5	E8.5_1	54	Neuroectoderm	Neural crest (PNS glia)	7.10994	-6.30706
Mouse_embryo_E8.5_1_BC1988_N01	10.194	8618	0.702806	0	0	6061	5078	E8.5	E8.5_1	16	Mesoderm	Endothelium	-8.77694	10.2437
Mouse_embryo_E8.5_1_BC1763_N02	10.243	11615	0.471976	0	0.05	5482	4527	E8.5	E8.5_1	61	Endoderm	Gut	-4.75995	-2.38608
Mouse_embryo_E8.5_1_BC4292_N01	16.519	3057	0.624474	57.9684	4.25	1929	1786	E8.5	E8.5_1	42	Surface ectoderm	Pre-epidermal keratinocytes	1.22613	-2.61515
Mouse_embryo_E8.5_1_BC0704_N04	13.709	26001	0.542719	0	0.9	14229	10617	E8.5	E8.5_1	9	Mesoderm	Paraxial mesoderm	9.59887	8.52715
Mouse_embryo_E8.5_1_BC3780_N01	7.787	4157	0.501203	0	0.15	2084	1956	E8.5	E8.5_1	16	Mesoderm	Endothelium	-11.2273	10.5642
Mouse_embryo_E8.5_1_BC3058_N02	9.202	8799	0.470982	0	0.9	4147	3690	E8.5	E8.5_1	3	Neuroectoderm	Spinal cord	1.6963	-15.6721
Mouse_embryo_E8.5_1_BC0677_N01	12.144	14788	0.59988	31.9397	3.3	9012	7142	E8.5	E8.5_1	20	Mesoderm	Paraxial mesoderm A	6.00669	10.6228
Mouse_embryo_E8.5_1_BC1663_N02	7.899	13272	0.203376	6.26155	2.05	2735	2124	E8.5	E8.5_1	25	Mesoderm	Extraembryonic mesoderm	11.0004	-2.10406
Mouse_embryo_E8.5_1_BC2188_N03	9.901	14001	0.598377	0	0	8628	6996	E8.5	E8.5_1	7	Mesoderm	Neuromesodermal progenitors	12.9371	-4.29815
Mouse_embryo_E8.5_1_BC3268_N01	15.137	5542	0.407748	0	0	2263	1929	E8.5	E8.5_1	38	ExE embryo	Extraembryonic visceral endoderm	-3.37724	-2.3566
Mouse_embryo_E8.5_1_BC3769_N01	16.337	3909	0.243891	0	0.45	1028	627	E8.5	E8.5_1	27	Mesoderm	Mesenchymal stromal cells	7.29631	7.01018
Mouse_embryo_E8.5_1_BC1964_N01	14.585	7150	0.42094	45.2197	3.8	3735	1598	E8.5	E8.5_1	15	Neuroectoderm	Hindbrain	1.60604	-11.6976
Mouse_embryo_E8.5_1_BC2591_N02	17.963	11516	0.705078	0	0.9	8150	6730	E8.5	E8.5_1	46	Mesoderm	First heart field	-4.00766	6.6223
Mouse_embryo_E8.5_1_BC4566_N01	4.149	2514	0.18297	18.0175	2.7	462	359	E8.5	E8.5_1	33	Mesoderm	Mesenchymal stromal cells	3.42621	-2.09145
Mouse_embryo_E8.5_1_BC3479_N01	10.758	4859	0.506996	0	0	2464	2164	E8.5	E8.5_1	14	Mesoderm	Primitive erythroid cells	-16.8341	0.24212
Mouse_embryo_E8.5_1_BC4004_N01	12.349	3698	0.663786	54.8441	4.15	2458	2257	E8.5	E8.5_1	42	Surface ectoderm	Pre-epidermal keratinocytes	1.07242	-3.62092
Mouse_embryo_E8.5_1_BC0449_N03	9.928	22008	0.596382	0	0.05	13220	10140	E8.5	E8.5_1	16	Mesoderm	Endothelium	-11.0259	9.56021
Mouse_embryo_E8.5_1_BC0904_N01	9.014	13217	0.564476	0	0.3	7516	6262	E8.5	E8.5_1	37	Neuroectoderm	Neural crest	9.33435	-8.3679
Mouse_embryo_E8.5_1_BC0623_N01	13.822	15484	0.674434	0	0.15	10449	8574	E8.5	E8.5_1	20	Mesoderm	Paraxial mesoderm A	5.85279	10.8712
Mouse_embryo_E8.5_1_BC3884_N02	11.294	6633	0.718571	0	0.6	4767	4251	E8.5	E8.5_1	20	Mesoderm	Paraxial mesoderm A	7.38601	10.6606
Mouse_embryo_E8.5_1_BC2578_N03	10.073	9934	0.538886	99.2851	5.5	5377	4661	E8.5	E8.5_1	42	Surface ectoderm	Pre-epidermal keratinocytes	0.882333	-3.41672
Mouse_embryo_E8.5_1_BC3683_N02	14.945	5307	0.621703	0	0	3300	2712	E8.5	E8.5_1	16	Mesoderm	Endothelium	-11.591	9.90047
Mouse_embryo_E8.5_1_BC3820_N02	6.557	5675	0.550215	0	0	3194	2841	E8.5	E8.5_1	9	Mesoderm	Paraxial mesoderm	9.13668	9.1439
Mouse_embryo_E8.5_1_BC0081_N04	5.74	57468	0.353932	0	0	20367	15006	E8.5	E8.5_1	7	Mesoderm	Neuromesodermal progenitors	1.87925	-3.23712
Mouse_embryo_E8.5_1_BC1614_N04	8.205	20104	0.420022	0	1	8492	7307	E8.5	E8.5_1	56	Neuroectoderm	Forebrain/midbrain	2.72378	-12.7353
Mouse_embryo_E8.5_1_BC4706_N01	9.901	2260	0.649293	36.7475	3.5	1470	1371	E8.5	E8.5_1	42	Surface ectoderm	Pre-epidermal keratinocytes	1.07261	-3.40299
Mouse_embryo_E8.5_1_BC1968_N02	10.481	10159	0.671514	0	0	6834	5954	E8.5	E8.5_1	26	Neuroectoderm	Forebrain/midbrain	4.343	-13.6821
Mouse_embryo_E8.5_1_BC1481_N02	12.861	15412	0.649977	46.3906	3.85	10022	8293	E8.5	E8.5_1	9	Mesoderm	Paraxial mesoderm	8.73816	9.17757
Mouse_embryo_E8.5_1_BC4084_N02	12.336	5254	0.62355	20.2341	2.8	3278	2990	E8.5	E8.5_1	20	Mesoderm	Paraxial mesoderm A	6.4837	9.91092
Mouse_embryo_E8.5_1_BC2084_N01	14	7826	0.483574	0	1.25	4048	3064	E8.5	E8.5_1	9	Mesoderm	Paraxial mesoderm	7.79986	9.02783
Mouse_embryo_E8.5_1_BC2108_N01	9.568	8224	0.672209	0	1.45	5539	4881	E8.5	E8.5_1	57	Mesoderm	Megakaryocytes	4.16885	11.9316
Mouse_embryo_E8.5_1_BC1934_N01	11.357	8738	0.667505	0	0	5838	5135	E8.5	E8.5_1	9	Mesoderm	Paraxial mesoderm	9.90653	8.4925
Mouse_embryo_E8.5_1_BC2142_N01	9.668	8023	0.678962	0	0.45	5522	4756	E8.5	E8.5_1	56	Neuroectoderm	Forebrain/midbrain	3.91297	-12.4638
Mouse_embryo_E8.5_1_BC3402_N01	14.554	5042	0.71049	0	0.5	3583	3146	E8.5	E8.5_1	51	Mesoderm	Amniochorionic mesoderm A	-5.2451	8.51579
Mouse_embryo_E8.5_1_BC1282_N02	12.726	14670	0.695163	90.4989	5.25	10205	8164	E8.5	E8.5_1	23	Neuroectoderm	Di/telencephalon	3.01798	-11.2119
Mouse_embryo_E8.5_1_BC1004_N02	15.513	16334	0.741987	0.377437	1.6	12153	9391	E8.5	E8.5_1	26	Neuroectoderm	Forebrain/midbrain	4.49829	-14.0929
Mouse_embryo_E8.5_1_BC1492_N06	11.106	26799	0.680187	15.0544	2.55	18229	13699	E8.5	E8.5_1	37	Neuroectoderm	Neural crest	9.36295	-7.08013
Mouse_embryo_E8.5_1_BC4017_N02	10.822	6116	0.363295	0	0.25	2223	2036	E8.5	E8.5_1	30	Neuroectoderm	floor plate	2.93306	-12.138
Mouse_embryo_E8.5_1_BC1166_N03	10.004	20229	0.536898	0	0	10906	8552	E8.5	E8.5_1	7	Mesoderm	Neuromesodermal progenitors	12.5731	-3.84989
Mouse_embryo_E8.5_1_BC2808_N01	22.069	6412	0.51737	0	0.4	3321	2833	E8.5	E8.5_1	14	Mesoderm	Primitive erythroid cells	-15.5603	1.69709
Mouse_embryo_E8.5_1_BC0957_N01	5.009	12935	0.215879	1.5072	1.7	2806	2536	E8.5	E8.5_1	3	Neuroectoderm	Spinal cord	-0.561921	-17.4661
Mouse_embryo_E8.5_1_BC0644_N02	5.171	19596	0.296095	0	0.6	6202	3223	E8.5	E8.5_1	10	Mesoderm	Somatic mesoderm	0.621483	3.86759
Mouse_embryo_E8.5_1_BC4699_N01	13.557	2273	0.646282	0	0	1469	1362	E8.5	E8.5_1	51	Mesoderm	Amniochorionic mesoderm A	-4.7549	7.60328
Mouse_embryo_E8.5_1_BC4456_N01	12.748	2713	0.613078	4.72476	1.95	1697	1326	E8.5	E8.5_1	15	Neuroectoderm	Hindbrain	0.550713	-12.693
Mouse_embryo_E8.5_1_BC4152_N01	13.356	3002	0.743995	30.3855	3.25	2633	1764	E8.5	E8.5_1	62	Surface ectoderm	Placodal area	2.29741	-3.42798
Mouse_embryo_E8.5_1_BC1992_N01	16.245	8564	0.792233	0	0.7	6814	5646	E8.5	E8.5_1	3	Neuroectoderm	Spinal cord	-1.64704	-16.3294
Mouse_embryo_E8.5_1_BC2409_N02	13.256	8509	0.6501	0	0	5546	4698	E8.5	E8.5_1	3	Neuroectoderm	Spinal cord	0.355544	-18.0222
Mouse_embryo_E8.5_1_BC2078_N01	15.01	8309	0.657372	0	1.2	5493	4728	E8.5	E8.5_1	30	Neuroectoderm	floor plate	-1.79337	-15.264
Mouse_embryo_E8.5_1_BC0301_N02	7.959	29098	0.43973	0	0.1	12943	10184	E8.5	E8.5_1	37	Neuroectoderm	Neural crest	8.84865	-7.51324
Mouse_embryo_E8.5_1_BC2022_N02	6.007	13000	0.394793	0	0	5141	4277	E8.5	E8.5_1	15	Neuroectoderm	Hindbrain	-1.4394	-14.1329
Mouse_embryo_E8.5_1_BC2192_N01	12.553	7953	0.467259	0	1	3732	3225	E8.5	E8.5_1	15	Neuroectoderm	Hindbrain	-1.40932	-13.3557
Mouse_embryo_E8.5_1_BC0532_N03	5.091	23237	0.312084	4.72476	1.95	7260	6236	E8.5	E8.5_1	41	Mesoderm	Osteoblast progenitors A	10.4692	-6.9026
Mouse_embryo_E8.5_1_BC4385_N01	10.96	2908	0.704608	0	0	2049	1917	E8.5	E8.5_1	56	Neuroectoderm	Forebrain/midbrain	2.86338	-13.2468
Mouse_embryo_E8.5_1_BC3283_N01	12.8	5327	0.782755	0	0	4176	3636	E8.5	E8.5_1	3	Neuroectoderm	Spinal cord	-1.33634	-16.2115
Mouse_embryo_E8.5_1_BC2226_N02	11.991	9983	0.79836	0	0	8081	6563	E8.5	E8.5_1	3	Neuroectoderm	Spinal cord	-1.02909	-16.8416
Mouse_embryo_E8.5_1_BC1723_N01	16.87	9546	0.706985	18.0175	2.7	6751	5689	E8.5	E8.5_1	9	Mesoderm	Paraxial mesoderm	8.00372	9.66885
Mouse_embryo_E8.5_1_BC0634_N02	14.08	18053	0.754813	0	1.4	13958	10538	E8.5	E8.5_1	37	Neuroectoderm	Neural crest	9.33886	-7.35137
Mouse_embryo_E8.5_1_BC4476_N01	18.884	3146	0.698769	0	0.45	2213	1545	E8.5	E8.5_1	13	Mesoderm	Mesenchymal stromal cells	-1.15948	2.53951
Mouse_embryo_E8.5_1_BC1221_N01	4.917	11581	0.454075	0	0.45	5260	4721	E8.5	E8.5_1	37	Neuroectoderm	Neural crest	8.23897	-7.1733
Mouse_embryo_E8.5_1_BC1125_N02	10.461	13279	0.727854	0	1.1	9671	8026	E8.5	E8.5_1	37	Neuroectoderm	Neural crest	9.10624	-7.34426
Mouse_embryo_E8.5_1_BC2588_N01	6.5	6836	0.539692	0	0	3746	3441	E8.5	E8.5_1	20	Mesoderm	Paraxial mesoderm A	6.46485	11.6397
Mouse_embryo_E8.5_1_BC0121_N01	5.04	26406	0.346043	0	1.3	9139	7556	E8.5	E8.5_1	20	Mesoderm	Paraxial mesoderm A	6.44623	10.097
Mouse_embryo_E8.5_1_BC0860_N03	12.94	23033	0.581344	77.1003	4.85	13393	9947	E8.5	E8.5_1	16	Mesoderm	Endothelium	-9.56987	10.3515
Mouse_embryo_E8.5_1_BC3070_N01	11.287	5744	0.668621	15.0544	2.55	3878	3526	E8.5	E8.5_1	37	Neuroectoderm	Neural crest	9.17662	-7.38919
Mouse_embryo_E8.5_1_BC2764_N02	15.644	9048	0.298115	0	0.2	2799	1773	E8.5	E8.5_1	10	Mesoderm	Somatic mesoderm	-0.0536702	3.51157
Mouse_embryo_E8.5_1_BC3212_N02	10.129	7113	0.602125	11.1215	2.35	4307	3690	E8.5	E8.5_1	3	Neuroectoderm	Spinal cord	-1.02613	-15.4894
Mouse_embryo_E8.5_1_BC1850_N02	10.101	14288	0.510217	4.1413	1.9	7291	5828	E8.5	E8.5_1	38	ExE embryo	Extraembryonic visceral endoderm	-3.95179	-3.44132
Mouse_embryo_E8.5_1_BC3717_N01	10.337	4304	0.39197	0	0	1689	1513	E8.5	E8.5_1	14	Mesoderm	Primitive erythroid cells	-16.1038	1.19592
Mouse_embryo_E8.5_1_BC4584_N01	8.298	2474	0.235459	0	1.05	587	498	E8.5	E8.5_1	33	Mesoderm	Mesenchymal stromal cells	-0.641887	1.4442
Mouse_embryo_E8.5_1_BC3322_N02	17.046	7447	0.781352	0	0	5975	4937	E8.5	E8.5_1	3	Neuroectoderm	Spinal cord	0.904568	-17.5135
Mouse_embryo_E8.5_1_BC3292_N01	9.584	5250	0.476685	0	0	2525	2254	E8.5	E8.5_1	3	Neuroectoderm	Spinal cord	-0.658158	-15.7748
Mouse_embryo_E8.5_1_BC3419_N01	7.792	4994	0.442643	0	0	2211	2079	E8.5	E8.5_1	3	Neuroectoderm	Spinal cord	-0.259062	-17.758
Mouse_embryo_E8.5_1_BC2394_N01	10.099	7420	0.597378	0	1.3	4466	3929	E8.5	E8.5_1	46	Mesoderm	First heart field	-4.85411	6.75422
Mouse_embryo_E8.5_1_BC2102_N02	9.1	13218	0.43083	0	0.1	5696	4947	E8.5	E8.5_1	20	Mesoderm	Paraxial mesoderm A	7.43199	10.1882
Mouse_embryo_E8.5_1_BC2309_N01	9.837	7638	0.369086	0	0.35	2832	2560	E8.5	E8.5_1	9	Mesoderm	Paraxial mesoderm	9.14234	8.45175
Mouse_embryo_E8.5_1_BC3876_N01	11.513	3948	0.646329	0	0	2553	2370	E8.5	E8.5_1	51	Mesoderm	Amniochorionic mesoderm A	-5.3585	8.02283
Mouse_embryo_E8.5_1_BC2289_N01	14.567	7737	0.737658	43.4811	3.75	5708	4884	E8.5	E8.5_1	10	Mesoderm	Somatic mesoderm	-1.65802	6.53526
Mouse_embryo_E8.5_1_BC1929_N02	11.28	12317	0.736996	0	0.65	9082	7643	E8.5	E8.5_1	20	Mesoderm	Paraxial mesoderm A	6.44322	11.6932
Mouse_embryo_E8.5_1_BC3534_N01	13.676	4717	0.531937	0	0	2515	2285	E8.5	E8.5_1	3	Neuroectoderm	Spinal cord	-0.425913	-18.0146
Mouse_embryo_E8.5_1_BC0784_N02	11.78	19692	0.421274	77.1003	4.85	8602	6557	E8.5	E8.5_1	25	Mesoderm	Extraembryonic mesoderm	10.7737	0.27966
Mouse_embryo_E8.5_1_BC4335_N01	13.935	3003	0.598608	0	1	1806	1669	E8.5	E8.5_1	42	Surface ectoderm	Pre-epidermal keratinocytes	1.61685	-2.42859
Mouse_embryo_E8.5_1_BC2809_N01	15.491	5360	0.571761	0	0	3685	2288	E8.5	E8.5_1	14	Mesoderm	Primitive erythroid cells	-15.6821	1.62872
Mouse_embryo_E8.5_1_BC3086_N08	6.023	24766	0.128524	0	0.45	3191	2175	E8.5	E8.5_1	38	ExE embryo	Extraembryonic visceral endoderm	-1.79126	-0.338652
Mouse_embryo_E8.5_1_BC3953_N01	7.101	3783	0.644005	0	0.95	2444	2292	E8.5	E8.5_1	7	Mesoderm	Neuromesodermal progenitors	13.5819	-2.10407
Mouse_embryo_E8.5_1_BC0256_N06	10.616	56739	0.390973	1.5072	1.7	22192	14667	E8.5	E8.5_1	15	Neuroectoderm	Hindbrain	-0.358974	-13.1706
Mouse_embryo_E8.5_1_BC1821_N03	7.945	17352	0.473348	0	0	8214	6936	E8.5	E8.5_1	26	Neuroectoderm	Forebrain/midbrain	4.9532	-12.5585
Mouse_embryo_E8.5_1_BC2919_N01	5.132	6125	0.235064	0	0	1444	1317	E8.5	E8.5_1	14	Mesoderm	Primitive erythroid cells	-16.7388	0.0813182
Mouse_embryo_E8.5_1_BC0810_N01	11.51	13726	0.600373	0	0	8377	6496	E8.5	E8.5_1	26	Neuroectoderm	Forebrain/midbrain	6.006	-13.6734
Mouse_embryo_E8.5_1_BC4112_N01	11.155	3454	0.546165	0	0.1	1887	1794	E8.5	E8.5_1	37	Neuroectoderm	Neural crest	9.22043	-8.44212
Mouse_embryo_E8.5_1_BC1111_N02	10.901	13510	0.482204	0	0.75	6530	5585	E8.5	E8.5_1	3	Neuroectoderm	Spinal cord	1.88636	-16.9284
Mouse_embryo_E8.5_1_BC3244_N01	11.551	5351	0.690063	85.4876	5.1	3736	3362	E8.5	E8.5_1	10	Mesoderm	Somatic mesoderm	-1.11524	7.93705
Mouse_embryo_E8.5_1_BC2353_N05	17.917	15907	0.623998	13.8365	2.5	10042	6888	E8.5	E8.5_1	7	Mesoderm	Neuromesodermal progenitors	11.4699	-3.31472
Mouse_embryo_E8.5_1_BC2201_N01	13.62	7928	0.34005	0	0	2700	2472	E8.5	E8.5_1	3	Neuroectoderm	Spinal cord	1.27311	-18.1642
Mouse_embryo_E8.5_1_BC1682_N01	22.038	8772	0.630336	17.154	2.65	6408	3523	E8.5	E8.5_1	15	Neuroectoderm	Hindbrain	0.296243	-11.9896
Mouse_embryo_E8.5_1_BC0673_N01	8.748	15048	0.474517	0	0	7141	6058	E8.5	E8.5_1	20	Mesoderm	Paraxial mesoderm A	6.35872	11.0129
Mouse_embryo_E8.5_1_BC2684_N02	10.32	10945	0.406636	0	1.25	4510	3026	E8.5	E8.5_1	4	Surface ectoderm	Pre-epidermal keratinocytes	-1.29556	-1.18273
Mouse_embryo_E8.5_1_BC4370_N02	13.755	4254	0.644653	0	1.5	2743	2435	E8.5	E8.5_1	42	Surface ectoderm	Pre-epidermal keratinocytes	1.74426	-2.53627
Mouse_embryo_E8.5_1_BC1328_N02	10.492	12349	0.656074	0	0.9	8134	6961	E8.5	E8.5_1	56	Neuroectoderm	Forebrain/midbrain	2.84474	-12.8051
Mouse_embryo_E8.5_1_BC1088_N03	13.269	20608	0.746009	15.0544	2.55	15420	11299	E8.5	E8.5_1	15	Neuroectoderm	Hindbrain	-1.11856	-13.2892
Mouse_embryo_E8.5_1_BC3929_N01	12.079	3838	0.702233	0	0.25	2705	2400	E8.5	E8.5_1	26	Neuroectoderm	Forebrain/midbrain	6.18606	-14.1557
Mouse_embryo_E8.5_1_BC1700_N01	8.35	9624	0.551667	0	0	5312	4634	E8.5	E8.5_1	26	Neuroectoderm	Forebrain/midbrain	5.08053	-13.9898
Mouse_embryo_E8.5_1_BC1822_N02	10.465	12161	0.714204	0	0.7	8719	7133	E8.5	E8.5_1	56	Neuroectoderm	Forebrain/midbrain	2.82391	-13.2254
Mouse_embryo_E8.5_1_BC2895_N02	11.386	8552	0.420749	0	0	3650	3123	E8.5	E8.5_1	3	Neuroectoderm	Spinal cord	-0.783774	-16.3943
Mouse_embryo_E8.5_1_BC0972_N03	8.46	18651	0.39907	0	0	7465	6132	E8.5	E8.5_1	56	Neuroectoderm	Forebrain/midbrain	2.87053	-13.2706
Mouse_embryo_E8.5_1_BC3114_N02	12.053	7351	0.67594	0	0	4981	4327	E8.5	E8.5_1	26	Neuroectoderm	Forebrain/midbrain	6.23596	-13.5394
Mouse_embryo_E8.5_1_BC3564_N02	9.045	7229	0.429192	0	0.55	3161	2245	E8.5	E8.5_1	15	Neuroectoderm	Hindbrain	-0.161012	-11.8041
Mouse_embryo_E8.5_1_BC2837_N03	11.022	9924	0.731641	0	0	7263	5780	E8.5	E8.5_1	15	Neuroectoderm	Hindbrain	-1.55901	-14.393
Mouse_embryo_E8.5_1_BC2788_N01	13.441	6403	0.755346	0	0	4875	4240	E8.5	E8.5_1	15	Neuroectoderm	Hindbrain	-0.957817	-13.386
Mouse_embryo_E8.5_1_BC1760_N06	10.791	21019	0.748706	0	0.65	15767	11827	E8.5	E8.5_1	15	Neuroectoderm	Hindbrain	-1.11524	-13.545
Mouse_embryo_E8.5_1_BC1333_N02	13.937	15555	0.762289	0	0.75	11894	9513	E8.5	E8.5_1	26	Neuroectoderm	Forebrain/midbrain	6.10077	-13.8924
Mouse_embryo_E8.5_1_BC2569_N02	10.202	8570	0.483551	8.5926	2.2	4145	3742	E8.5	E8.5_1	30	Neuroectoderm	floor plate	2.43179	-12.313
Mouse_embryo_E8.5_1_BC0891_N02	5.451	18861	0.286449	2.24638	1.75	5403	4627	E8.5	E8.5_1	30	Neuroectoderm	floor plate	3.22	-11.9265
Mouse_embryo_E8.5_1_BC4016_N02	13.13	5098	0.601517	0	0	3093	2395	E8.5	E8.5_1	30	Neuroectoderm	floor plate	0.322673	-2.8918
Mouse_embryo_E8.5_1_BC2756_N02	10.872	10080	0.739337	0	1.1	7454	6316	E8.5	E8.5_1	26	Neuroectoderm	Forebrain/midbrain	5.70839	-14.265
Mouse_embryo_E8.5_1_BC2757_N01	13.13	6228	0.518519	77.1003	4.85	3402	2658	E8.5	E8.5_1	56	Neuroectoderm	Forebrain/midbrain	3.00245	-12.8788
Mouse_embryo_E8.5_1_BC2252_N02	13.166	11254	0.605601	0	0.1	6833	5738	E8.5	E8.5_1	15	Neuroectoderm	Hindbrain	-0.130738	-13.8443
Mouse_embryo_E8.5_1_BC1286_N01	12.815	11332	0.696649	0	0.05	7900	6805	E8.5	E8.5_1	26	Neuroectoderm	Forebrain/midbrain	6.36599	-13.3788
Mouse_embryo_E8.5_1_BC4754_N01	12.459	2152	0.539595	21.1433	2.85	1172	950	E8.5	E8.5_1	15	Neuroectoderm	Hindbrain	0.983638	-13.3765
Mouse_embryo_E8.5_1_BC2439_N01	13.413	7164	0.692203	0	0	5105	4205	E8.5	E8.5_1	26	Neuroectoderm	Forebrain/midbrain	6.19293	-12.4288
Mouse_embryo_E8.5_1_BC3882_N01	15.381	3936	0.708312	5.63365	2	2795	2578	E8.5	E8.5_1	25	Mesoderm	Extraembryonic mesoderm	11.3559	0.44555
Mouse_embryo_E8.5_1_BC0291_N01	10.622	20102	0.364083	0	0.75	7329	6148	E8.5	E8.5_1	3	Neuroectoderm	Spinal cord	0.996205	-15.9018
Mouse_embryo_E8.5_1_BC2070_N04	4.591	13821	0.459867	13.8365	2.5	6371	5103	E8.5	E8.5_1	25	Mesoderm	Extraembryonic mesoderm	13.1721	-1.2028
Mouse_embryo_E8.5_1_BC1586_N02	13.613	14999	0.553245	0	0.65	8302	6265	E8.5	E8.5_1	61	Endoderm	Gut	-5.61265	-2.8465
Mouse_embryo_E8.5_1_BC1453_N04	6.811	19461	0.43024	50.5619	4	8400	6984	E8.5	E8.5_1	9	Mesoderm	Paraxial mesoderm	9.26726	9.38844
Mouse_embryo_E8.5_1_BC0555_N01	12.304	16010	0.724674	7.90586	2.15	11710	9322	E8.5	E8.5_1	56	Neuroectoderm	Forebrain/midbrain	2.84303	-13.2145
Mouse_embryo_E8.5_1_BC2119_N01	15.677	8156	0.627059	25.8749	3.05	5140	4442	E8.5	E8.5_1	42	Surface ectoderm	Pre-epidermal keratinocytes	1.32374	-4.26888
Mouse_embryo_E8.5_1_BC3628_N02	8.101	6895	0.566933	0	0	3909	3476	E8.5	E8.5_1	25	Mesoderm	Extraembryonic mesoderm	11.5949	0.903423
Mouse_embryo_E8.5_1_BC0786_N03	8.217	24680	0.288596	0	0.5	7167	5947	E8.5	E8.5_1	26	Neuroectoderm	Forebrain/midbrain	6.23911	-12.4569
Mouse_embryo_E8.5_1_BC2454_N01	12.027	7303	0.761314	0	0	5585	4824	E8.5	E8.5_1	15	Neuroectoderm	Hindbrain	0.258098	-12.8447
Mouse_embryo_E8.5_1_BC1458_N01	11.386	10404	0.270729	0	1.05	2857	2412	E8.5	E8.5_1	10	Mesoderm	Somatic mesoderm	-1.0669	6.29412
Mouse_embryo_E8.5_1_BC3553_N01	16.366	4664	0.603341	25.8749	3.05	2817	2555	E8.5	E8.5_1	42	Surface ectoderm	Pre-epidermal keratinocytes	2.26587	-2.10808
Mouse_embryo_E8.5_1_BC3036_N02	13.729	7749	0.64133	0	0.2	5518	4069	E8.5	E8.5_1	51	Mesoderm	Amniochorionic mesoderm A	-5.34142	9.07962
Mouse_embryo_E8.5_1_BC1212_N01	8.989	11633	0.500988	0	0.65	5830	5151	E8.5	E8.5_1	7	Mesoderm	Neuromesodermal progenitors	11.7629	-2.30414
Mouse_embryo_E8.5_1_BC1021_N02	12.684	15179	0.625486	10.3794	2.3	9498	7519	E8.5	E8.5_1	16	Mesoderm	Endothelium	-11.8231	10.2886
Mouse_embryo_E8.5_1_BC3627_N02	10.526	6146	0.682451	13.0424	2.45	4266	3628	E8.5	E8.5_1	7	Mesoderm	Neuromesodermal progenitors	12.3122	-5.78601
Mouse_embryo_E8.5_1_BC1007_N01	5.035	12714	0.432968	17.154	2.65	5529	4841	E8.5	E8.5_1	7	Mesoderm	Neuromesodermal progenitors	13.1121	-4.81159
Mouse_embryo_E8.5_1_BC0534_N02	5.482	18302	0.429305	20.2341	2.8	7940	6458	E8.5	E8.5_1	42	Surface ectoderm	Pre-epidermal keratinocytes	1.02824	-4.52075
Mouse_embryo_E8.5_1_BC0310_N01	12.514	19847	0.671299	25.8749	3.05	13332	10822	E8.5	E8.5_1	30	Neuroectoderm	floor plate	-1.52623	-13.3887
Mouse_embryo_E8.5_1_BC2395_N03	10.022	11137	0.436296	0	0.95	4890	4131	E8.5	E8.5_1	7	Mesoderm	Neuromesodermal progenitors	11.9036	-5.86541
Mouse_embryo_E8.5_1_BC4020_N01	11.716	3626	0.634721	0	0.85	2318	2163	E8.5	E8.5_1	25	Mesoderm	Extraembryonic mesoderm	11.4786	0.815439
Mouse_embryo_E8.5_1_BC1734_N02	13.355	13971	0.447417	0	1.1	6271	5113	E8.5	E8.5_1	7	Mesoderm	Neuromesodermal progenitors	11.9265	-3.29048
Mouse_embryo_E8.5_1_BC4511_N02	11.235	3804	0.69382	0	0	2717	2296	E8.5	E8.5_1	7	Mesoderm	Neuromesodermal progenitors	12.6352	-5.45542
Mouse_embryo_E8.5_1_BC0982_N01	7.02	12893	0.495813	0	0.5	6395	5501	E8.5	E8.5_1	15	Neuroectoderm	Hindbrain	-1.48905	-14.3465
Mouse_embryo_E8.5_1_BC1633_N02	5.794	15846	0.51605	0	0.6	8199	6770	E8.5	E8.5_1	56	Neuroectoderm	Forebrain/midbrain	3.07227	-12.9494
Mouse_embryo_E8.5_1_BC1836_N01	4.09	9002	0.381073	0	0.05	3459	2865	E8.5	E8.5_1	26	Neuroectoderm	Forebrain/midbrain	4.39262	-12.7588
Mouse_embryo_E8.5_1_BC3004_N02	12.909	9395	0.673848	0	0.95	6349	5372	E8.5	E8.5_1	30	Neuroectoderm	floor plate	2.39438	-12.2721
Mouse_embryo_E8.5_1_BC0537_N03	9.329	26800	0.522096	10.3794	2.3	14000	11145	E8.5	E8.5_1	15	Neuroectoderm	Hindbrain	1.81881	-12.6251
Mouse_embryo_E8.5_1_BC2456_N01	9.953	7332	0.708793	0	0.15	5199	4568	E8.5	E8.5_1	26	Neuroectoderm	Forebrain/midbrain	4.86858	-14.2712
Mouse_embryo_E8.5_1_BC3487_N01	5.462	4787	0.398092	0	1	1920	1784	E8.5	E8.5_1	7	Mesoderm	Neuromesodermal progenitors	13.1803	-2.09918
Mouse_embryo_E8.5_1_BC2760_N01	13.887	6503	0.749616	1.5072	1.7	4880	4345	E8.5	E8.5_1	26	Neuroectoderm	Forebrain/midbrain	5.17497	-14.4799
Mouse_embryo_E8.5_1_BC2029_N03	12.959	14621	0.653315	61.1459	4.35	9558	7545	E8.5	E8.5_1	42	Surface ectoderm	Pre-epidermal keratinocytes	1.39714	-3.20645
Mouse_embryo_E8.5_1_BC0855_N03	8.261	16948	0.470508	0	0.35	7977	6474	E8.5	E8.5_1	26	Neuroectoderm	Forebrain/midbrain	4.74459	-13.9533
Mouse_embryo_E8.5_1_BC2858_N02	9.946	7496	0.444637	0	0.1	3341	2913	E8.5	E8.5_1	51	Mesoderm	Amniochorionic mesoderm A	-4.45215	8.06588
Mouse_embryo_E8.5_1_BC3117_N01	18.554	5666	0.708704	34.05	3.4	4063	3274	E8.5	E8.5_1	15	Neuroectoderm	Hindbrain	0.662809	-12.6295
Mouse_embryo_E8.5_1_BC0445_N03	4.105	32179	0.337962	11.1215	2.35	10880	8619	E8.5	E8.5_1	26	Neuroectoderm	Forebrain/midbrain	5.03054	-12.9889
Mouse_embryo_E8.5_1_BC1034_N01	13.608	12607	0.710729	0	0.6	8963	7451	E8.5	E8.5_1	26	Neuroectoderm	Forebrain/midbrain	4.11821	-12.8536
Mouse_embryo_E8.5_1_BC0757_N01	10.4	14324	0.399183	2.76388	1.8	5765	4910	E8.5	E8.5_1	7	Mesoderm	Neuromesodermal progenitors	12.1879	-3.93973
Mouse_embryo_E8.5_1_BC2549_N01	15.458	7048	0.662979	0	0.85	4674	4089	E8.5	E8.5_1	56	Neuroectoderm	Forebrain/midbrain	2.62503	-12.8171
Mouse_embryo_E8.5_1_BC1575_N02	6.25	13025	0.47485	0	0	6325	5145	E8.5	E8.5_1	26	Neuroectoderm	Forebrain/midbrain	5.37031	-13.5304
Mouse_embryo_E8.5_1_BC2013_N02	8.167	12463	0.68734	0	0	8567	7182	E8.5	E8.5_1	26	Neuroectoderm	Forebrain/midbrain	5.82484	-13.3925
Mouse_embryo_E8.5_1_BC1486_N02	11.503	15884	0.69196	2.76388	1.8	11034	8863	E8.5	E8.5_1	20	Mesoderm	Paraxial mesoderm A	5.99824	11.395
Mouse_embryo_E8.5_1_BC1068_N01	9.729	12326	0.518322	0	0.45	6436	5554	E8.5	E8.5_1	26	Neuroectoderm	Forebrain/midbrain	5.79723	-13.4193
Mouse_embryo_E8.5_1_BC2632_N01	5.678	6681	0.481167	0	0	3283	2863	E8.5	E8.5_1	25	Mesoderm	Extraembryonic mesoderm	12.0083	0.768106
Mouse_embryo_E8.5_1_BC3151_N01	10.959	5562	0.750494	0	0	4178	3851	E8.5	E8.5_1	26	Neuroectoderm	Forebrain/midbrain	5.0574	-13.6004
Mouse_embryo_E8.5_1_BC3136_N01	16.337	5554	0.714744	0	0.15	4009	3509	E8.5	E8.5_1	56	Neuroectoderm	Forebrain/midbrain	3.55382	-13.3654
Mouse_embryo_E8.5_1_BC2475_N01	9.241	7263	0.506265	0	0.35	3677	3420	E8.5	E8.5_1	20	Mesoderm	Paraxial mesoderm A	6.50627	11.2559
Mouse_embryo_E8.5_1_BC1640_N01	10.627	9882	0.655486	1.5072	1.7	6488	5788	E8.5	E8.5_1	37	Neuroectoderm	Neural crest	8.88936	-7.2308
Mouse_embryo_E8.5_1_BC0733_N03	10.533	26079	0.456802	0	1.4	11923	9314	E8.5	E8.5_1	37	Neuroectoderm	Neural crest	9.12614	-7.36771
Mouse_embryo_E8.5_1_BC0498_N02	13.756	19733	0.51994	0	0.5	10456	8016	E8.5	E8.5_1	7	Mesoderm	Neuromesodermal progenitors	12.2627	-3.1358
Mouse_embryo_E8.5_1_BC0933_N01	10.592	12264	0.564505	79.8669	4.95	7478	4967	E8.5	E8.5_1	42	Surface ectoderm	Pre-epidermal keratinocytes	1.37067	-4.04175
Mouse_embryo_E8.5_1_BC1818_N02	12.466	11607	0.65009	6.90665	2.1	7569	6352	E8.5	E8.5_1	42	Surface ectoderm	Pre-epidermal keratinocytes	0.604962	-4.76822
Mouse_embryo_E8.5_1_BC3408_N02	9.342	7186	0.687022	0	0	4939	4274	E8.5	E8.5_1	51	Mesoderm	Amniochorionic mesoderm A	-5.29358	8.77163
Mouse_embryo_E8.5_1_BC0911_N01	11.358	13280	0.624548	0	1.2	8294	6970	E8.5	E8.5_1	56	Neuroectoderm	Forebrain/midbrain	2.97566	-12.8232
Mouse_embryo_E8.5_1_BC3390_N01	12.19	5059	0.448174	2.76388	1.8	2270	2000	E8.5	E8.5_1	14	Mesoderm	Primitive erythroid cells	-15.5635	1.32002
Mouse_embryo_E8.5_1_BC1875_N03	8.209	14707	0.470361	0	1.1	6935	5858	E8.5	E8.5_1	20	Mesoderm	Paraxial mesoderm A	6.53661	11.6771
Mouse_embryo_E8.5_1_BC0881_N01	11.019	13423	0.266503	51.7743	4.05	3589	3091	E8.5	E8.5_1	3	Neuroectoderm	Spinal cord	0.63783	-18.0441
Mouse_embryo_E8.5_1_BC3367_N01	23.418	5215	0.44538	0	0.05	2328	1678	E8.5	E8.5_1	54	Neuroectoderm	Neural crest (PNS glia)	6.49394	-5.78114
Mouse_embryo_E8.5_1_BC3006_N01	9.973	5860	0.531556	0	0	3150	2849	E8.5	E8.5_1	25	Mesoderm	Extraembryonic mesoderm	11.7727	-0.520023
Mouse_embryo_E8.5_1_BC0917_N01	7.5	13192	0.266445	0	0	3524	3163	E8.5	E8.5_1	3	Neuroectoderm	Spinal cord	0.921278	-16.061
Mouse_embryo_E8.5_1_BC4222_N02	9.808	5760	0.492821	0	1.4	2849	2563	E8.5	E8.5_1	9	Mesoderm	Paraxial mesoderm	9.57617	9.07202
Mouse_embryo_E8.5_1_BC1368_N03	11.721	17026	0.687979	0	0.1	11750	9005	E8.5	E8.5_1	25	Mesoderm	Extraembryonic mesoderm	-4.14886	8.84244
Mouse_embryo_E8.5_1_BC4079_N01	12.907	3413	0.630869	86.9106	5.15	2244	1924	E8.5	E8.5_1	46	Mesoderm	First heart field	-4.87137	5.87029
Mouse_embryo_E8.5_1_BC1504_N02	10.015	13196	0.553648	0	0.3	7322	6128	E8.5	E8.5_1	15	Neuroectoderm	Hindbrain	-1.27945	-13.7427
Mouse_embryo_E8.5_1_BC1330_N03	7.246	18027	0.264497	0	0	4771	4004	E8.5	E8.5_1	7	Mesoderm	Neuromesodermal progenitors	12.3122	-3.07775
Mouse_embryo_E8.5_1_BC0250_N05	4.59	46105	0.393706	113.677	5.9	18379	12316	E8.5	E8.5_1	26	Neuroectoderm	Forebrain/midbrain	4.3145	-13.0457
Mouse_embryo_E8.5_1_BC0903_N01	14.423	13234	0.209658	130.229	6.35	2796	2341	E8.5	E8.5_1	25	Mesoderm	Extraembryonic mesoderm	11.1925	-1.75987
Mouse_embryo_E8.5_1_BC2823_N01	14.653	6583	0.718014	51.7743	4.05	4759	3237	E8.5	E8.5_1	15	Neuroectoderm	Hindbrain	0.230268	-12.1069
Mouse_embryo_E8.5_1_BC1767_N01	8.773	9284	0.309369	30.3855	3.25	2909	2423	E8.5	E8.5_1	3	Neuroectoderm	Spinal cord	1.00973	-17.1079
Mouse_embryo_E8.5_1_BC1735_N02	8.382	11629	0.698815	79.8669	4.95	8137	6623	E8.5	E8.5_1	30	Neuroectoderm	floor plate	-2.32149	-14.3335
Mouse_embryo_E8.5_1_BC1086_N02	13.34	15502	0.698108	0	0.4	10887	8692	E8.5	E8.5_1	26	Neuroectoderm	Forebrain/midbrain	5.95829	-13.8349
Mouse_embryo_E8.5_1_BC1525_N01	5.436	10220	0.476884	0	0	4879	4348	E8.5	E8.5_1	26	Neuroectoderm	Forebrain/midbrain	5.03749	-13.1312
Mouse_embryo_E8.5_1_BC1831_N04	9.38	15229	0.598486	0	0	9170	7115	E8.5	E8.5_1	51	Mesoderm	Amniochorionic mesoderm A	-5.24694	8.05703
Mouse_embryo_E8.5_1_BC2834_N02	11.92	8420	0.62159	0	1.2	5240	4344	E8.5	E8.5_1	16	Mesoderm	Endothelium	-11.7301	9.47385
Mouse_embryo_E8.5_1_BC2328_N02	12.103	12891	0.676512	0	0.85	8727	7332	E8.5	E8.5_1	20	Mesoderm	Paraxial mesoderm A	6.79804	9.63838
Mouse_embryo_E8.5_1_BC2148_N04	20.203	15013	0.524819	22.5307	2.9	9410	4938	E8.5	E8.5_1	14	Mesoderm	Primitive erythroid cells	-15.6419	1.20894
Mouse_embryo_E8.5_1_BC2184_N01	8.611	7666	0.283207	0	1.55	2275	1765	E8.5	E8.5_1	7	Mesoderm	Neuromesodermal progenitors	11.708	-3.36141
Mouse_embryo_E8.5_1_BC3351_N01	8.783	5127	0.689023	0	0	3534	3058	E8.5	E8.5_1	3	Neuroectoderm	Spinal cord	0.282913	-15.6051
Mouse_embryo_E8.5_1_BC0561_N06	5.765	42330	0.249362	22.5307	2.9	10559	7962	E8.5	E8.5_1	10	Mesoderm	Somatic mesoderm	-0.64568	8.37394
Mouse_embryo_E8.5_1_BC3486_N02	9.488	6694	0.731032	0	0	5020	4255	E8.5	E8.5_1	3	Neuroectoderm	Spinal cord	-0.883729	-17.0446
Mouse_embryo_E8.5_1_BC3774_N02	9.717	6607	0.576571	13.8365	2.5	3972	3239	E8.5	E8.5_1	50	Mesoderm	White blood cells	-12.3006	5.17842
Mouse_embryo_E8.5_1_BC1534_N02	14.306	12701	0.660054	3.30069	1.85	8384	6905	E8.5	E8.5_1	20	Mesoderm	Paraxial mesoderm A	6.65538	9.76425
Mouse_embryo_E8.5_1_BC3182_N01	6.082	5489	0.465624	0	0.1	2560	2394	E8.5	E8.5_1	9	Mesoderm	Paraxial mesoderm	8.64268	9.1108
Mouse_embryo_E8.5_1_BC2713_N03	12.447	11607	0.570161	5.63365	2	6619	5727	E8.5	E8.5_1	9	Mesoderm	Paraxial mesoderm	9.33284	9.21425
Mouse_embryo_E8.5_1_BC3172_N01	12.229	5525	0.720543	0	0	3981	3579	E8.5	E8.5_1	51	Mesoderm	Amniochorionic mesoderm A	-5.34215	7.97946
Mouse_embryo_E8.5_1_BC2508_N03	9.192	13842	0.561006	0	0	7766	6432	E8.5	E8.5_1	51	Mesoderm	Amniochorionic mesoderm A	-5.22061	8.73601
Mouse_embryo_E8.5_1_BC3630_N01	6.756	4500	0.302367	0	0	1367	1281	E8.5	E8.5_1	16	Mesoderm	Endothelium	-8.94874	10.444
Mouse_embryo_E8.5_1_BC3266_N01	14.7	5305	0.560482	0	0	3021	2528	E8.5	E8.5_1	14	Mesoderm	Primitive erythroid cells	-15.8119	1.53902
Mouse_embryo_E8.5_1_BC2135_N02	13.465	10071	0.467789	0	1.35	4778	3250	E8.5	E8.5_1	10	Mesoderm	Somatic mesoderm	-0.173993	4.43958
Mouse_embryo_E8.5_1_BC2914_N03	11.579	10790	0.64713	0	0	7000	5757	E8.5	E8.5_1	51	Mesoderm	Amniochorionic mesoderm A	-5.2555	8.72922
Mouse_embryo_E8.5_1_BC3425_N02	12.304	8171	0.673022	0	0.15	5613	4788	E8.5	E8.5_1	7	Mesoderm	Neuromesodermal progenitors	13.514	-3.32085
Mouse_embryo_E8.5_1_BC3374_N04	13.61	11727	0.407567	0	0.05	4815	4000	E8.5	E8.5_1	3	Neuroectoderm	Spinal cord	0.891437	-16.7623
Mouse_embryo_E8.5_1_BC2863_N01	14.623	6252	0.499363	0	0	3134	2763	E8.5	E8.5_1	16	Mesoderm	Endothelium	-10.7493	11.2135
Mouse_embryo_E8.5_1_BC3765_N01	14.288	4216	0.647407	0	0	2734	2413	E8.5	E8.5_1	14	Mesoderm	Primitive erythroid cells	-15.6051	1.09288
Mouse_embryo_E8.5_1_BC1429_N01	9.153	10634	0.705026	0	0	7505	6198	E8.5	E8.5_1	16	Mesoderm	Endothelium	-10.9059	10.6495
Mouse_embryo_E8.5_1_BC4165_N01	8.147	3345	0.515088	0	0	1724	1654	E8.5	E8.5_1	3	Neuroectoderm	Spinal cord	-1.15163	-14.953
Mouse_embryo_E8.5_1_BC3594_N02	12.726	6616	0.685646	0	1.05	4600	4096	E8.5	E8.5_1	56	Neuroectoderm	Forebrain/midbrain	2.93638	-13.2895
Mouse_embryo_E8.5_1_BC3514_N02	12.822	6879	0.778661	0	1.45	5386	4574	E8.5	E8.5_1	15	Neuroectoderm	Hindbrain	-0.895945	-13.2393
Mouse_embryo_E8.5_1_BC1025_N04	9.647	16140	0.275164	21.1433	2.85	4445	3596	E8.5	E8.5_1	3	Neuroectoderm	Spinal cord	1.85096	-17.8436
Mouse_embryo_E8.5_1_BC3639_N01	14.716	3748	0.545736	35.6606	3.45	2470	1157	E8.5	E8.5_1	15	Neuroectoderm	Hindbrain	0.404994	-12.0588
Mouse_embryo_E8.5_1_BC0222_N03	8.136	24098	0.349977	21.1433	2.85	9238	5048	E8.5	E8.5_1	10	Mesoderm	Somatic mesoderm	0.0321615	5.75113
Mouse_embryo_E8.5_1_BC2860_N02	6.858	9095	0.424189	135.888	6.5	3872	3435	E8.5	E8.5_1	64	Mesoderm	Intermediate mesoderm	-2.69281	-0.476252
Mouse_embryo_E8.5_1_BC0494_N02	7.705	23542	0.336743	24.4236	3	7999	5260	E8.5	E8.5_1	42	Surface ectoderm	Pre-epidermal keratinocytes	0.718109	-3.74784
Mouse_embryo_E8.5_1_BC1291_N01	12.347	11318	0.481495	0	0	5451	4643	E8.5	E8.5_1	16	Mesoderm	Endothelium	-8.47322	10.0862
Mouse_embryo_E8.5_1_BC0878_N01	6.439	13471	0.305671	56.7122	4.2	4118	3664	E8.5	E8.5_1	20	Mesoderm	Paraxial mesoderm A	7.2449	10.2073
Mouse_embryo_E8.5_1_BC1304_N01	12.379	11333	0.723183	7.90586	2.15	8198	6772	E8.5	E8.5_1	20	Mesoderm	Paraxial mesoderm A	6.93718	10.0712
Mouse_embryo_E8.5_1_BC2313_N01	10.037	7635	0.549027	0	0	4205	3763	E8.5	E8.5_1	3	Neuroectoderm	Spinal cord	-0.58089	-14.971
Mouse_embryo_E8.5_1_BC0788_N01	12.487	14043	0.534511	0	0	7535	6318	E8.5	E8.5_1	3	Neuroectoderm	Spinal cord	-0.69058	-15.2736
Mouse_embryo_E8.5_1_BC1993_N01	8.01	8584	0.481038	0	0	4135	3702	E8.5	E8.5_1	3	Neuroectoderm	Spinal cord	1.01571	-18.0321
Mouse_embryo_E8.5_1_BC0063_N01	12.201	32184	0.297024	102.267	5.6	9571	6395	E8.5	E8.5_1	26	Neuroectoderm	Forebrain/midbrain	6.3219	-13.3842
Mouse_embryo_E8.5_1_BC2411_N02	8.642	8964	0.662302	0	0.3	5968	5173	E8.5	E8.5_1	15	Neuroectoderm	Hindbrain	-0.353177	-14.4235
Mouse_embryo_E8.5_1_BC2055_N02	14.055	10818	0.674309	22.5307	2.9	7323	5937	E8.5	E8.5_1	42	Surface ectoderm	Pre-epidermal keratinocytes	1.47469	-2.11318
Mouse_embryo_E8.5_1_BC2931_N02	15.05	8079	0.71233	4.1413	1.9	5777	4921	E8.5	E8.5_1	20	Mesoderm	Paraxial mesoderm A	6.33828	11.4658
Mouse_embryo_E8.5_1_BC4117_N01	9.286	3447	0.353146	0	0.8	1218	1177	E8.5	E8.5_1	26	Neuroectoderm	Forebrain/midbrain	4.13682	-13.5195
Mouse_embryo_E8.5_1_BC3406_N02	12.921	7714	0.52618	0	0.4	4090	2474	E8.5	E8.5_1	4	Surface ectoderm	Pre-epidermal keratinocytes	-1.17086	-0.71423
Mouse_embryo_E8.5_1_BC2088_N02	11.832	14055	0.740362	0	0.15	10428	8458	E8.5	E8.5_1	15	Neuroectoderm	Hindbrain	-0.91222	-13.1533
Mouse_embryo_E8.5_1_BC2787_N01	7.943	6421	0.671984	0	0	4339	3863	E8.5	E8.5_1	26	Neuroectoderm	Forebrain/midbrain	6.1791	-13.5617
Mouse_embryo_E8.5_1_BC1211_N01	10.455	11275	0.477107	0	0.35	5554	4561	E8.5	E8.5_1	30	Neuroectoderm	floor plate	2.68588	-12.6302
Mouse_embryo_E8.5_1_BC0132_N01	9.416	25687	0.422841	62.4315	4.4	10900	8914	E8.5	E8.5_1	56	Neuroectoderm	Forebrain/midbrain	3.44042	-13.4584
Mouse_embryo_E8.5_1_BC1533_N02	4.233	14534	0.326725	0	0.2	4763	4243	E8.5	E8.5_1	26	Neuroectoderm	Forebrain/midbrain	4.97468	-13.4263
Mouse_embryo_E8.5_1_BC0425_N01	5.336	17560	0.344181	0.377437	1.6	6092	5080	E8.5	E8.5_1	9	Mesoderm	Paraxial mesoderm	8.99774	8.76949
Mouse_embryo_E8.5_1_BC0692_N01	9.541	14802	0.582793	0	0	8630	7302	E8.5	E8.5_1	26	Neuroectoderm	Forebrain/midbrain	5.57764	-13.6962
Mouse_embryo_E8.5_1_BC1603_N01	4.121	9936	0.424902	0	0	4235	3715	E8.5	E8.5_1	56	Neuroectoderm	Forebrain/midbrain	3.88643	-13.0015
Mouse_embryo_E8.5_1_BC4083_N01	10.759	3513	0.721029	9.29548	2.25	2551	2282	E8.5	E8.5_1	26	Neuroectoderm	Forebrain/midbrain	6.0135	-14.6953
Mouse_embryo_E8.5_1_BC1311_N01	11.241	11229	0.693821	0	0	7793	6839	E8.5	E8.5_1	26	Neuroectoderm	Forebrain/midbrain	6.2278	-13.2693
Mouse_embryo_E8.5_1_BC0094_N01	6.281	28430	0.344236	0	0.55	9809	7959	E8.5	E8.5_1	26	Neuroectoderm	Forebrain/midbrain	5.55667	-13.4326
Mouse_embryo_E8.5_1_BC3091_N03	13.558	9316	0.664878	42.3341	3.7	6196	5269	E8.5	E8.5_1	42	Surface ectoderm	Pre-epidermal keratinocytes	1.16103	-5.04788
Mouse_embryo_E8.5_1_BC2953_N01	10.302	6052	0.698499	0	0.9	4235	3813	E8.5	E8.5_1	26	Neuroectoderm	Forebrain/midbrain	4.20244	-13.7801
Mouse_embryo_E8.5_1_BC4157_N01	14.565	3380	0.714243	2.24638	1.75	2417	2098	E8.5	E8.5_1	9	Mesoderm	Paraxial mesoderm	9.18888	9.27359
Mouse_embryo_E8.5_1_BC1038_N01	12.059	12569	0.396367	0	1.35	4997	4332	E8.5	E8.5_1	20	Mesoderm	Paraxial mesoderm A	5.78069	10.9751
Mouse_embryo_E8.5_1_BC0229_N01	5.885	20465	0.2231	0	0	4829	2626	E8.5	E8.5_1	54	Neuroectoderm	Neural crest (PNS glia)	6.94999	-6.01396
Mouse_embryo_E8.5_1_BC1357_N01	19.406	10962	0.716532	43.4811	3.75	7884	6419	E8.5	E8.5_1	9	Mesoderm	Paraxial mesoderm	8.95048	8.64636
Mouse_embryo_E8.5_1_BC1608_N04	10.044	18902	0.681191	15.0544	2.55	12882	9659	E8.5	E8.5_1	37	Neuroectoderm	Neural crest	8.70995	-7.32396
Mouse_embryo_E8.5_1_BC0961_N01	9.298	12982	0.529901	0	1	6885	5833	E8.5	E8.5_1	15	Neuroectoderm	Hindbrain	-1.51563	-14.085
Mouse_embryo_E8.5_1_BC2145_N02	5.971	9453	0.457705	0	0.45	4372	3671	E8.5	E8.5_1	7	Mesoderm	Neuromesodermal progenitors	13.154	-4.74485
Mouse_embryo_E8.5_1_BC4473_N02	12.638	4097	0.54468	0	0.2	2237	1956	E8.5	E8.5_1	14	Mesoderm	Primitive erythroid cells	-14.6327	1.33545
Mouse_embryo_E8.5_1_BC2624_N02	4.123	9899	0.475803	0	0	4739	4191	E8.5	E8.5_1	7	Mesoderm	Neuromesodermal progenitors	13.2848	-4.17757
Mouse_embryo_E8.5_1_BC3242_N04	8.942	12418	0.581577	13.8365	2.5	7229	6031	E8.5	E8.5_1	26	Neuroectoderm	Forebrain/midbrain	5.48211	-13.0101
Mouse_embryo_E8.5_1_BC3665_N01	7.661	4443	0.584923	0	0.3	2607	2374	E8.5	E8.5_1	7	Mesoderm	Neuromesodermal progenitors	12.4991	-4.54492
Mouse_embryo_E8.5_1_BC3775_N04	9.257	10347	0.675519	64.3753	4.45	6995	5942	E8.5	E8.5_1	42	Surface ectoderm	Pre-epidermal keratinocytes	0.811152	-4.69864
Mouse_embryo_E8.5_1_BC0846_N01	12.249	13683	0.55915	27.851	3.15	7657	6645	E8.5	E8.5_1	19	Mesoderm	Chondrocyte and osteoblast progenitors	6.74413	8.92141
Mouse_embryo_E8.5_1_BC1812_N01	6.162	9120	0.49728	0	0.1	4570	4005	E8.5	E8.5_1	20	Mesoderm	Paraxial mesoderm A	7.59072	10.7245
Mouse_embryo_E8.5_1_BC3428_N01	6.945	4949	0.626986	0	0	3118	2831	E8.5	E8.5_1	20	Mesoderm	Paraxial mesoderm A	7.25309	11.5305
Mouse_embryo_E8.5_1_BC3387_N01	10.668	5059	0.678522	0	0	3434	3171	E8.5	E8.5_1	9	Mesoderm	Paraxial mesoderm	9.19578	9.39838
Mouse_embryo_E8.5_1_BC0664_N01	11.43	15168	0.378386	0	0.85	5742	4945	E8.5	E8.5_1	20	Mesoderm	Paraxial mesoderm A	6.03717	10.8608
Mouse_embryo_E8.5_1_BC4064_N02	12.354	5597	0.674866	30.3855	3.25	3786	3450	E8.5	E8.5_1	20	Mesoderm	Paraxial mesoderm A	7.29923	10.1698
Mouse_embryo_E8.5_1_BC4771_N01	18.218	2143	0.7464	0	0	1607	1536	E8.5	E8.5_1	9	Mesoderm	Paraxial mesoderm	9.17999	8.81696
Mouse_embryo_E8.5_1_BC1569_N01	14.038	10090	0.726337	4.72476	1.95	7336	6422	E8.5	E8.5_1	20	Mesoderm	Paraxial mesoderm A	8.21344	10.389
Mouse_embryo_E8.5_1_BC3548_N03	19.321	6583	0.553569	0	0.05	5110	1907	E8.5	E8.5_1	27	Mesoderm	Mesenchymal stromal cells	-1.00145	-0.763163
Mouse_embryo_E8.5_1_BC4010_N01	17.228	3674	0.714828	4.72476	1.95	2637	2376	E8.5	E8.5_1	9	Mesoderm	Paraxial mesoderm	9.25846	9.24986
Mouse_embryo_E8.5_1_BC3066_N06	13.611	15196	0.72765	18.8944	2.75	12274	7819	E8.5	E8.5_1	20	Mesoderm	Paraxial mesoderm A	5.50489	10.9619
Mouse_embryo_E8.5_1_BC0694_N01	10.22	14743	0.439819	0	0.05	6508	5436	E8.5	E8.5_1	9	Mesoderm	Paraxial mesoderm	8.21074	8.37184
Mouse_embryo_E8.5_1_BC3843_N02	24.774	5837	0.73927	21.1433	2.85	4616	3568	E8.5	E8.5_1	9	Mesoderm	Paraxial mesoderm	9.87085	9.39673
Mouse_embryo_E8.5_1_BC3998_N01	13.05	3710	0.512248	0	0.3	1903	1710	E8.5	E8.5_1	14	Mesoderm	Primitive erythroid cells	-16.2503	1.61117
Mouse_embryo_E8.5_1_BC2221_N01	14.112	7917	0.743687	0	0.05	5890	5104	E8.5	E8.5_1	20	Mesoderm	Paraxial mesoderm A	7.13903	10.6982
Mouse_embryo_E8.5_1_BC2271_N01	12.885	7763	0.62399	0	0	4864	4331	E8.5	E8.5_1	20	Mesoderm	Paraxial mesoderm A	6.34702	11.1258
Mouse_embryo_E8.5_1_BC1954_N02	15.123	11345	0.766361	0	1.45	9942	6033	E8.5	E8.5_1	15	Neuroectoderm	Hindbrain	0.699062	-13.5415
Mouse_embryo_E8.5_1_BC3386_N01	10.75	5041	0.680103	0	0	3442	3131	E8.5	E8.5_1	9	Mesoderm	Paraxial mesoderm	9.80408	8.92558
Mouse_embryo_E8.5_1_BC0963_N02	9.641	19943	0.645997	83.3663	5.05	12918	10041	E8.5	E8.5_1	37	Neuroectoderm	Neural crest	8.5716	-8.75308
Mouse_embryo_E8.5_1_BC3427_N02	11.637	7215	0.667907	0	0	4845	4250	E8.5	E8.5_1	20	Mesoderm	Paraxial mesoderm A	6.1516	10.7965
Mouse_embryo_E8.5_1_BC2662_N01	17.923	6761	0.747191	0	0	5054	4317	E8.5	E8.5_1	26	Neuroectoderm	Forebrain/midbrain	5.97439	-14.3381
Mouse_embryo_E8.5_1_BC1819_N01	11.237	9143	0.666485	6.90665	2.1	6113	5201	E8.5	E8.5_1	20	Mesoderm	Paraxial mesoderm A	8.34776	10.3822
Mouse_embryo_E8.5_1_BC0457_N01	10.727	15103	0.327545	0	0.5	5696	2649	E8.5	E8.5_1	9	Mesoderm	Paraxial mesoderm	1.84884	4.04944
Mouse_embryo_E8.5_1_BC4031_N02	10.937	5382	0.47864	123.055	6.15	2577	2348	E8.5	E8.5_1	50	Mesoderm	White blood cells	-12.5648	4.91833
Mouse_embryo_E8.5_1_BC0758_N02	7.644	17131	0.429313	20.2341	2.8	7361	6330	E8.5	E8.5_1	4	Surface ectoderm	Pre-epidermal keratinocytes	-0.352014	-4.81767
Mouse_embryo_E8.5_1_BC2959_N01	12.529	6008	0.554326	0	0.3	3357	2949	E8.5	E8.5_1	46	Mesoderm	First heart field	-3.67415	6.29294
Mouse_embryo_E8.5_1_BC2413_N01	8.073	7414	0.338049	0	0	2509	2214	E8.5	E8.5_1	14	Mesoderm	Primitive erythroid cells	-16.5416	-0.361696
Mouse_embryo_E8.5_1_BC3340_N03	13.579	9883	0.672663	0	0.45	6693	5579	E8.5	E8.5_1	26	Neuroectoderm	Forebrain/midbrain	6.1631	-14.4555
Mouse_embryo_E8.5_1_BC1754_N01	7.824	9403	0.694182	0	0.5	6551	5741	E8.5	E8.5_1	37	Neuroectoderm	Neural crest	8.52745	-8.73191
Mouse_embryo_E8.5_1_BC3540_N04	11.309	10121	0.670157	0	0	6784	5398	E8.5	E8.5_1	51	Mesoderm	Amniochorionic mesoderm A	-5.34273	8.23557
Mouse_embryo_E8.5_1_BC3416_N01	10.174	4680	0.638944	34.05	3.4	3196	2679	E8.5	E8.5_1	42	Surface ectoderm	Pre-epidermal keratinocytes	0.764108	-4.74673
Mouse_embryo_E8.5_1_BC3542_N03	13.528	7002	0.708107	0	0.65	4961	4157	E8.5	E8.5_1	46	Mesoderm	First heart field	-3.31985	7.26809
Mouse_embryo_E8.5_1_BC1168_N02	8.509	18134	0.665417	119.122	6.05	12072	9568	E8.5	E8.5_1	42	Surface ectoderm	Pre-epidermal keratinocytes	1.04491	-4.33115
Mouse_embryo_E8.5_1_BC0361_N01	13.791	18612	0.432648	3.30069	1.85	8142	6427	E8.5	E8.5_1	3	Neuroectoderm	Spinal cord	-1.17692	-15.8522
Mouse_embryo_E8.5_1_BC1770_N01	25.248	9388	0.774883	18.8944	2.75	7287	5825	E8.5	E8.5_1	34	Mesoderm	Splanchnic mesoderm	-1.77662	6.20986
Mouse_embryo_E8.5_1_BC2401_N02	9.125	9641	0.435148	111.367	5.85	4197	3556	E8.5	E8.5_1	10	Mesoderm	Somatic mesoderm	-0.643338	6.112
Mouse_embryo_E8.5_1_BC1143_N04	11.757	19872	0.365197	0	0.3	7404	4191	E8.5	E8.5_1	10	Mesoderm	Somatic mesoderm	0.0286199	4.07267
Mouse_embryo_E8.5_1_BC0369_N03	10.51	25378	0.489738	0	0	12503	9555	E8.5	E8.5_1	26	Neuroectoderm	Forebrain/midbrain	6.29917	-13.824
Mouse_embryo_E8.5_1_BC3022_N01	10.102	5628	0.694981	6.90665	2.1	4099	3437	E8.5	E8.5_1	57	Mesoderm	Megakaryocytes	4.34476	12.0347
Mouse_embryo_E8.5_1_BC1989_N01	4.416	8578	0.465287	0	0	4001	3620	E8.5	E8.5_1	37	Neuroectoderm	Neural crest	8.28792	-7.20686
Mouse_embryo_E8.5_1_BC1805_N01	15.998	7956	0.720779	15.8839	2.6	6740	4309	E8.5	E8.5_1	46	Mesoderm	First heart field	-2.19822	6.6552
Mouse_embryo_E8.5_1_BC0476_N03	13.011	28195	0.592209	1.5072	1.7	16708	11961	E8.5	E8.5_1	16	Mesoderm	Endothelium	-10.5744	9.9272
Mouse_embryo_E8.5_1_BC3295_N01	8.6	5277	0.631489	36.7475	3.5	3333	3076	E8.5	E8.5_1	42	Surface ectoderm	Pre-epidermal keratinocytes	1.39584	-3.32849
Mouse_embryo_E8.5_1_BC2212_N03	10.277	15363	0.700961	0	0.35	10799	8476	E8.5	E8.5_1	26	Neuroectoderm	Forebrain/midbrain	5.96876	-14.5136
Mouse_embryo_E8.5_1_BC2767_N02	8.974	9026	0.527583	7.90586	2.15	4820	4098	E8.5	E8.5_1	10	Mesoderm	Somatic mesoderm	-2.03445	7.27186
Mouse_embryo_E8.5_1_BC0414_N01	7.929	17786	0.550831	0	0.1	9845	7849	E8.5	E8.5_1	51	Mesoderm	Amniochorionic mesoderm A	-4.87669	8.50546
Mouse_embryo_E8.5_1_BC3038_N01	14.327	5852	0.71453	0	0.65	4185	3664	E8.5	E8.5_1	56	Neuroectoderm	Forebrain/midbrain	3.74894	-13.7069
Mouse_embryo_E8.5_1_BC2634_N01	6.136	6828	0.366432	0	0.65	2502	2327	E8.5	E8.5_1	26	Neuroectoderm	Forebrain/midbrain	4.29619	-13.4669
Mouse_embryo_E8.5_1_BC1665_N02	10.969	11147	0.73291	0	0	8191	6997	E8.5	E8.5_1	26	Neuroectoderm	Forebrain/midbrain	5.87236	-14.4427
Mouse_embryo_E8.5_1_BC4346_N02	6.448	5087	0.676977	36.7475	3.5	3458	3114	E8.5	E8.5_1	37	Neuroectoderm	Neural crest	8.04693	-9.30932
Mouse_embryo_E8.5_1_BC1355_N02	11.462	15180	0.729003	0	0.3	11067	8369	E8.5	E8.5_1	26	Neuroectoderm	Forebrain/midbrain	6.19268	-13.9674
Mouse_embryo_E8.5_1_BC1093_N02	7.3	14655	0.474249	0	0.95	7109	5765	E8.5	E8.5_1	9	Mesoderm	Paraxial mesoderm	10.3615	8.68547
Mouse_embryo_E8.5_1_BC0206_N01	12.471	21167	0.46635	0	0.6	10394	7207	E8.5	E8.5_1	3	Neuroectoderm	Spinal cord	-0.595128	-17.5462
Mouse_embryo_E8.5_1_BC4007_N01	14.411	3566	0.574871	0	0	2123	1783	E8.5	E8.5_1	14	Mesoderm	Primitive erythroid cells	-15.798	0.318803
Mouse_embryo_E8.5_1_BC0452_N01	18.167	17259	0.797927	29.3633	3.2	13781	10260	E8.5	E8.5_1	10	Mesoderm	Somatic mesoderm	-1.69944	6.33643
Mouse_embryo_E8.5_1_BC2750_N01	11.285	5927	0.726813	59.2331	4.3	4741	3766	E8.5	E8.5_1	10	Mesoderm	Somatic mesoderm	-1.72194	7.69676
Mouse_embryo_E8.5_1_BC0526_N01	8.636	16499	0.472061	23.471	2.95	7789	6499	E8.5	E8.5_1	42	Surface ectoderm	Pre-epidermal keratinocytes	1.26298	-3.50357
Mouse_embryo_E8.5_1_BC1037_N01	10.292	12079	0.708998	4.72476	1.95	8927	7306	E8.5	E8.5_1	20	Mesoderm	Paraxial mesoderm A	6.81205	11.6424
Mouse_embryo_E8.5_1_BC3149_N02	10.347	7015	0.689946	0	0.2	5147	4173	E8.5	E8.5_1	9	Mesoderm	Paraxial mesoderm	8.60847	10.3327
Mouse_embryo_E8.5_1_BC2619_N01	11.472	6791	0.706667	78.4799	4.9	4876	4317	E8.5	E8.5_1	20	Mesoderm	Paraxial mesoderm A	5.76498	11.3847
Mouse_embryo_E8.5_1_BC3921_N01	13.1	3867	0.490707	32.9894	3.35	1901	1728	E8.5	E8.5_1	7	Mesoderm	Neuromesodermal progenitors	11.7039	-2.76041
Mouse_embryo_E8.5_1_BC4009_N01	15.201	3668	0.602933	0	0.4	2220	2075	E8.5	E8.5_1	46	Mesoderm	First heart field	-5.06453	6.4418
Mouse_embryo_E8.5_1_BC0859_N01	12.288	13590	0.760224	0	0.85	10336	8562	E8.5	E8.5_1	56	Neuroectoderm	Forebrain/midbrain	2.98924	-13.4384
Mouse_embryo_E8.5_1_BC1386_N03	10.862	21421	0.695804	1.5072	1.7	14909	11842	E8.5	E8.5_1	20	Mesoderm	Paraxial mesoderm A	5.93762	11.5808
Mouse_embryo_E8.5_1_BC4463_N01	9.2	2757	0.646249	0	0	1783	1680	E8.5	E8.5_1	51	Mesoderm	Amniochorionic mesoderm A	-5.34073	8.85724
Mouse_embryo_E8.5_1_BC4078_N02	10.02	4793	0.663386	0	0.05	3303	2779	E8.5	E8.5_1	20	Mesoderm	Paraxial mesoderm A	7.64948	11.258
Mouse_embryo_E8.5_1_BC0763_N01	5.328	14227	0.286406	0	0.55	4083	3396	E8.5	E8.5_1	38	ExE embryo	Extraembryonic visceral endoderm	-1.93191	-2.31769
Mouse_embryo_E8.5_1_BC4329_N04	16.15	7339	0.748952	0	1	5537	4583	E8.5	E8.5_1	57	Mesoderm	Megakaryocytes	6.90893	11.5413
Mouse_embryo_E8.5_1_BC1698_N02	6.504	14249	0.272498	11.1215	2.35	3894	3408	E8.5	E8.5_1	3	Neuroectoderm	Spinal cord	1.11258	-15.3196
Mouse_embryo_E8.5_1_BC4248_N01	9.143	3169	0.600126	0	0	1912	1693	E8.5	E8.5_1	3	Neuroectoderm	Spinal cord	-0.57167	-15.854
Mouse_embryo_E8.5_1_BC3069_N02	11.408	8181	0.732234	0	0.3	6615	5065	E8.5	E8.5_1	20	Mesoderm	Paraxial mesoderm A	8.29659	10.553
Mouse_embryo_E8.5_1_BC1775_N01	6.158	9193	0.328804	0	0	3073	2676	E8.5	E8.5_1	30	Neuroectoderm	floor plate	3.54885	-12.1866
Mouse_embryo_E8.5_1_BC3776_N01	20.594	4099	0.376527	24.4236	3	1572	1383	E8.5	E8.5_1	10	Mesoderm	Somatic mesoderm	-0.935644	6.3138
Mouse_embryo_E8.5_1_BC0589_N01	17.86	15810	0.749305	0	1.35	11854	9263	E8.5	E8.5_1	46	Mesoderm	First heart field	-2.97596	7.01068
Mouse_embryo_E8.5_1_BC2675_N01	13.992	6737	0.733155	4.1413	1.9	4940	4220	E8.5	E8.5_1	16	Mesoderm	Endothelium	-10.7872	9.66162
Mouse_embryo_E8.5_1_BC1709_N01	15.32	9755	0.681725	31.9397	3.3	6670	5418	E8.5	E8.5_1	9	Mesoderm	Paraxial mesoderm	10.411	8.57068
Mouse_embryo_E8.5_1_BC3781_N01	7.105	4083	0.443562	0	0	1843	1691	E8.5	E8.5_1	25	Mesoderm	Extraembryonic mesoderm	11.5135	0.731033
Mouse_embryo_E8.5_1_BC3471_N03	9.541	8896	0.47809	38.397	3.55	4255	3525	E8.5	E8.5_1	14	Mesoderm	Primitive erythroid cells	-16.172	-0.520336
Mouse_embryo_E8.5_1_BC3184_N05	12.786	12752	0.660408	4.1413	1.9	8442	6781	E8.5	E8.5_1	20	Mesoderm	Paraxial mesoderm A	6.09827	10.0034
Mouse_embryo_E8.5_1_BC2223_N01	15.542	7863	0.718303	0	0	5671	4902	E8.5	E8.5_1	51	Mesoderm	Amniochorionic mesoderm A	-4.39676	8.07091
Mouse_embryo_E8.5_1_BC3260_N01	7.921	5360	0.66878	78.4799	4.9	3586	3251	E8.5	E8.5_1	42	Surface ectoderm	Pre-epidermal keratinocytes	1.42003	-4.2826
Mouse_embryo_E8.5_1_BC3205_N03	9.345	9159	0.685066	0	0.4	6280	5283	E8.5	E8.5_1	15	Neuroectoderm	Hindbrain	1.63714	-12.8947
Mouse_embryo_E8.5_1_BC0643_N03	14.693	24862	0.759571	0	0.45	18908	13374	E8.5	E8.5_1	26	Neuroectoderm	Forebrain/midbrain	6.23047	-12.9628
Mouse_embryo_E8.5_1_BC1119_N01	17.653	12128	0.723587	13.8365	2.5	8780	7119	E8.5	E8.5_1	26	Neuroectoderm	Forebrain/midbrain	5.51058	-14.2172
Mouse_embryo_E8.5_1_BC1100_N01	13.214	12241	0.565012	0	0.1	6931	6015	E8.5	E8.5_1	26	Neuroectoderm	Forebrain/midbrain	5.85819	-13.1972
Mouse_embryo_E8.5_1_BC3216_N01	10.81	5444	0.66838	0	0.1	3640	3271	E8.5	E8.5_1	26	Neuroectoderm	Forebrain/midbrain	5.12438	-12.9638
Mouse_embryo_E8.5_1_BC0493_N01	12.567	16825	0.71718	0	0.9	12073	9928	E8.5	E8.5_1	56	Neuroectoderm	Forebrain/midbrain	3.09034	-13.233
Mouse_embryo_E8.5_1_BC4312_N02	14.035	4944	0.632456	0	1.25	3149	2715	E8.5	E8.5_1	26	Neuroectoderm	Forebrain/midbrain	6.18511	-13.4718
Mouse_embryo_E8.5_1_BC2889_N02	12.887	9290	0.708545	47.5709	3.9	6700	5507	E8.5	E8.5_1	30	Neuroectoderm	floor plate	2.41211	-12.4302
Mouse_embryo_E8.5_1_BC1279_N04	5.741	23553	0.329562	0	0.65	7807	6425	E8.5	E8.5_1	56	Neuroectoderm	Forebrain/midbrain	3.1397	-12.85
Mouse_embryo_E8.5_1_BC2269_N01	11.881	7801	0.733274	0	1	5721	5113	E8.5	E8.5_1	26	Neuroectoderm	Forebrain/midbrain	5.10623	-13.7051
Mouse_embryo_E8.5_1_BC1797_N01	12.893	8535	0.524987	0	0.8	5074	2956	E8.5	E8.5_1	38	ExE embryo	Extraembryonic visceral endoderm	-1.5354	-1.52777
Mouse_embryo_E8.5_1_BC3839_N01	11.799	3790	0.698432	0	0.5	2807	2401	E8.5	E8.5_1	56	Neuroectoderm	Forebrain/midbrain	2.97866	-12.9729
Mouse_embryo_E8.5_1_BC1582_N02	16.539	13169	0.707226	0	1.3	9317	7470	E8.5	E8.5_1	15	Neuroectoderm	Hindbrain	-1.46975	-14.3687
Mouse_embryo_E8.5_1_BC2429_N02	10.459	11097	0.586198	1.0397	1.65	6549	5571	E8.5	E8.5_1	30	Neuroectoderm	floor plate	3.90199	-12.0642
Mouse_embryo_E8.5_1_BC4074_N01	6.481	3550	0.638592	0	0	2267	2052	E8.5	E8.5_1	3	Neuroectoderm	Spinal cord	0.453927	-16.4775
Mouse_embryo_E8.5_1_BC4757_N01	13.956	2160	0.510865	0	0.05	1105	1053	E8.5	E8.5_1	46	Mesoderm	First heart field	-5.21077	6.30496
Mouse_embryo_E8.5_1_BC1225_N01	12.225	11392	0.765965	0	0.85	8876	7208	E8.5	E8.5_1	15	Neuroectoderm	Hindbrain	-1.66636	-14.239
Mouse_embryo_E8.5_1_BC2997_N01	12.454	5954	0.553099	26.8571	3.1	3302	2927	E8.5	E8.5_1	50	Mesoderm	White blood cells	-13.2657	3.66824
Mouse_embryo_E8.5_1_BC3126_N01	9.901	5607	0.463802	13.8365	2.5	2601	2416	E8.5	E8.5_1	9	Mesoderm	Paraxial mesoderm	7.80105	8.84476
Mouse_embryo_E8.5_1_BC3253_N01	6.412	5360	0.298066	0	0.4	1603	1457	E8.5	E8.5_1	26	Neuroectoderm	Forebrain/midbrain	6.35493	-13.5839
Mouse_embryo_E8.5_1_BC4637_N01	11.696	2376	0.462542	0	0	1099	1052	E8.5	E8.5_1	14	Mesoderm	Primitive erythroid cells	-14.8761	1.73789
Mouse_embryo_E8.5_1_BC0994_N03	7.755	19844	0.266262	0	0.75	5837	2521	E8.5	E8.5_1	27	Mesoderm	Mesenchymal stromal cells	1.77443	4.23457
Mouse_embryo_E8.5_1_BC2290_N01	12.821	7207	0.656613	0	1.55	5094	4045	E8.5	E8.5_1	25	Mesoderm	Extraembryonic mesoderm	12.7593	-1.6619
Mouse_embryo_E8.5_1_BC0671_N02	10.83	20867	0.715367	0	0.95	14934	11486	E8.5	E8.5_1	37	Neuroectoderm	Neural crest	8.71594	-7.70471
Mouse_embryo_E8.5_1_BC3232_N03	16.044	8425	0.731146	0	0.9	7087	5106	E8.5	E8.5_1	9	Mesoderm	Paraxial mesoderm	9.29385	8.56115
Mouse_embryo_E8.5_1_BC3640_N02	10.905	6558	0.713153	0	0.2	4766	4222	E8.5	E8.5_1	20	Mesoderm	Paraxial mesoderm A	6.95624	10.1819
Mouse_embryo_E8.5_1_BC3635_N02	10.382	6490	0.682781	38.397	3.55	4449	3941	E8.5	E8.5_1	15	Neuroectoderm	Hindbrain	0.966173	-14.2367
Mouse_embryo_E8.5_1_BC4239_N02	14.511	4707	0.730573	3.30069	1.85	3441	3083	E8.5	E8.5_1	25	Mesoderm	Extraembryonic mesoderm	12.3286	0.444102
Mouse_embryo_E8.5_1_BC0871_N02	13.621	15834	0.740042	35.6606	3.45	11760	9319	E8.5	E8.5_1	9	Mesoderm	Paraxial mesoderm	10.7652	7.72945
Mouse_embryo_E8.5_1_BC3258_N01	11.742	5356	0.69987	0	1.05	3766	3365	E8.5	E8.5_1	37	Neuroectoderm	Neural crest	8.78268	-7.11345
Mouse_embryo_E8.5_1_BC1869_N01	18.147	8997	0.716916	1.0397	1.65	6463	5363	E8.5	E8.5_1	42	Surface ectoderm	Pre-epidermal keratinocytes	0.855531	-3.00272
Mouse_embryo_E8.5_1_BC1879_N02	11.313	12517	0.480077	12.2629	2.4	6012	5030	E8.5	E8.5_1	42	Surface ectoderm	Pre-epidermal keratinocytes	1.1941	-5.03259
Mouse_embryo_E8.5_1_BC4391_N01	9.987	2893	0.442985	0	0	1282	1174	E8.5	E8.5_1	14	Mesoderm	Primitive erythroid cells	-16.0577	1.45302
Mouse_embryo_E8.5_1_BC4611_N01	13.06	2432	0.522597	0	0.55	1272	1150	E8.5	E8.5_1	14	Mesoderm	Primitive erythroid cells	-15.1485	1.82306
Mouse_embryo_E8.5_1_BC0120_N02	5.512	29606	0.298154	0	0.95	9043	6731	E8.5	E8.5_1	38	ExE embryo	Extraembryonic visceral endoderm	-2.82988	-2.45886
Mouse_embryo_E8.5_1_BC1825_N01	11.906	9028	0.48036	0	0	4378	3718	E8.5	E8.5_1	3	Neuroectoderm	Spinal cord	0.24581	-16.904
Mouse_embryo_E8.5_1_BC3966_N01	13.157	3700	0.596195	111.367	5.85	2256	1983	E8.5	E8.5_1	10	Mesoderm	Somatic mesoderm	-0.740045	6.3139
Mouse_embryo_E8.5_1_BC1561_N03	4.808	16237	0.305789	73.684	4.75	5166	3380	E8.5	E8.5_1	26	Neuroectoderm	Forebrain/midbrain	5.44784	-12.7754
Mouse_embryo_E8.5_1_BC3721_N01	8.734	4261	0.657343	0	0.6	2820	2584	E8.5	E8.5_1	16	Mesoderm	Endothelium	-10.6405	11.3223
Mouse_embryo_E8.5_1_BC0630_N03	6.355	22920	0.404097	0	1.45	9468	7036	E8.5	E8.5_1	9	Mesoderm	Paraxial mesoderm	9.44582	8.78369
Mouse_embryo_E8.5_1_BC2985_N01	12.257	5926	0.657895	0	0	3950	3545	E8.5	E8.5_1	7	Mesoderm	Neuromesodermal progenitors	13.419	-2.88408
Mouse_embryo_E8.5_1_BC1421_N02	10.794	14738	0.564925	0	0.55	8327	6681	E8.5	E8.5_1	46	Mesoderm	First heart field	-4.57552	6.70156
Mouse_embryo_E8.5_1_BC4055_N02	22.568	5489	0.672293	0	0.65	3744	2838	E8.5	E8.5_1	10	Mesoderm	Somatic mesoderm	-0.164729	4.9496
Mouse_embryo_E8.5_1_BC2235_N02	10.479	10612	0.652517	95.5947	5.4	6948	5943	E8.5	E8.5_1	7	Mesoderm	Neuromesodermal progenitors	13.3126	-1.82772
Mouse_embryo_E8.5_1_BC3528_N02	8.321	7066	0.629044	0	1.1	4453	3928	E8.5	E8.5_1	37	Neuroectoderm	Neural crest	9.45913	-7.32171
Mouse_embryo_E8.5_1_BC3019_N01	4.205	5797	0.41767	0	0.25	2463	2192	E8.5	E8.5_1	25	Mesoderm	Extraembryonic mesoderm	12.0514	0.332243
Mouse_embryo_E8.5_1_BC4425_N02	14.045	4627	0.57291	13.0424	2.45	2652	2391	E8.5	E8.5_1	42	Surface ectoderm	Pre-epidermal keratinocytes	1.71736	-2.02162
Mouse_embryo_E8.5_1_BC3131_N02	12.925	8642	0.57832	7.90586	2.15	4999	4321	E8.5	E8.5_1	46	Mesoderm	First heart field	-4.38787	7.02722
Mouse_embryo_E8.5_1_BC0831_N01	7.872	13729	0.487349	111.367	5.85	6703	5890	E8.5	E8.5_1	42	Surface ectoderm	Pre-epidermal keratinocytes	1.27077	-4.91826
Mouse_embryo_E8.5_1_BC3812_N02	7.147	6309	0.664554	0	0	4194	3699	E8.5	E8.5_1	16	Mesoderm	Endothelium	-10.9031	9.43114
Mouse_embryo_E8.5_1_BC1191_N02	14.94	14546	0.672415	23.471	2.95	9787	7634	E8.5	E8.5_1	30	Neuroectoderm	floor plate	3.52878	-11.7192
Mouse_embryo_E8.5_1_BC2034_N01	4.674	8478	0.258316	22.5307	2.9	2190	1684	E8.5	E8.5_1	27	Mesoderm	Mesenchymal stromal cells	2.10493	3.37949
Mouse_embryo_E8.5_1_BC0368_N01	7.864	18698	0.315384	0	0	5898	5136	E8.5	E8.5_1	25	Mesoderm	Extraembryonic mesoderm	11.7042	0.224906
Mouse_embryo_E8.5_1_BC4472_N01	12.046	2710	0.480175	0	0	1320	1170	E8.5	E8.5_1	16	Mesoderm	Endothelium	-11.5912	9.50062
Mouse_embryo_E8.5_1_BC3632_N03	10.988	7649	0.671278	0	0.6	5144	4607	E8.5	E8.5_1	9	Mesoderm	Paraxial mesoderm	10.6866	8.4319
Mouse_embryo_E8.5_1_BC1247_N01	12.376	11171	0.324828	86.9106	5.15	3768	2824	E8.5	E8.5_1	7	Mesoderm	Neuromesodermal progenitors	11.8029	-5.02304
Mouse_embryo_E8.5_1_BC4216_N01	7.368	3228	0.551735	0	0	1781	1669	E8.5	E8.5_1	46	Mesoderm	First heart field	-4.79946	7.08666
Mouse_embryo_E8.5_1_BC0439_N01	8.297	17665	0.50017	54.8441	4.15	8847	6758	E8.5	E8.5_1	10	Mesoderm	Somatic mesoderm	-1.46368	8.15075
Mouse_embryo_E8.5_1_BC2766_N02	9.795	9068	0.554945	2.24638	1.75	5050	4407	E8.5	E8.5_1	42	Surface ectoderm	Pre-epidermal keratinocytes	1.76496	-2.41735
Mouse_embryo_E8.5_1_BC3568_N01	13.745	4644	0.691214	0	0	3210	2973	E8.5	E8.5_1	26	Neuroectoderm	Forebrain/midbrain	6.01679	-14.2156
Mouse_embryo_E8.5_1_BC1252_N03	15.562	16052	0.351504	13.8365	2.5	5655	4671	E8.5	E8.5_1	15	Neuroectoderm	Hindbrain	1.07166	-12.0565
Mouse_embryo_E8.5_1_BC2646_N02	15.164	8371	0.404334	94.1303	5.35	3396	2579	E8.5	E8.5_1	7	Mesoderm	Neuromesodermal progenitors	1.27649	-2.16811
Mouse_embryo_E8.5_1_BC0377_N02	19.845	25193	0.256885	0	0.95	6613	4287	E8.5	E8.5_1	48	Mesoderm	Mesenchymal stromal cells	-0.500906	4.56728
Mouse_embryo_E8.5_1_BC0773_N02	8.423	21620	0.688227	53.6095	4.1	14907	11686	E8.5	E8.5_1	26	Neuroectoderm	Forebrain/midbrain	4.74264	-13.7662
Mouse_embryo_E8.5_1_BC2772_N02	4.73	8524	0.447089	0	0.55	3832	3200	E8.5	E8.5_1	25	Mesoderm	Extraembryonic mesoderm	11.8582	0.29131
Mouse_embryo_E8.5_1_BC1395_N01	12.089	10196	0.720855	0	1.1	7822	6187	E8.5	E8.5_1	9	Mesoderm	Paraxial mesoderm	10.4736	8.98144
Mouse_embryo_E8.5_1_BC2948_N02	6.882	9629	0.138843	0	0.65	1339	1093	E8.5	E8.5_1	27	Mesoderm	Mesenchymal stromal cells	1.05406	3.71807
Mouse_embryo_E8.5_1_BC3383_N02	15.654	7590	0.570491	0	0.55	4346	3645	E8.5	E8.5_1	14	Mesoderm	Primitive erythroid cells	-14.762	1.059
Mouse_embryo_E8.5_1_BC2323_N03	10.222	12758	0.663897	0	1.35	8470	7035	E8.5	E8.5_1	4	Surface ectoderm	Pre-epidermal keratinocytes	-0.462731	-5.6309
Mouse_embryo_E8.5_1_BC2367_N01	7.614	7487	0.352371	0	1.1	2653	2424	E8.5	E8.5_1	7	Mesoderm	Neuromesodermal progenitors	12.4657	-2.72815
Mouse_embryo_E8.5_1_BC0543_N01	8.543	16020	0.560787	0	0.6	9124	6778	E8.5	E8.5_1	3	Neuroectoderm	Spinal cord	-1.1102	-15.278
Mouse_embryo_E8.5_1_BC0393_N02	4.291	20136	0.290297	0	0	5846	4970	E8.5	E8.5_1	38	ExE embryo	Extraembryonic visceral endoderm	-2.20898	-2.31674
Mouse_embryo_E8.5_1_BC1446_N02	9.122	14587	0.535358	0	0	7843	6452	E8.5	E8.5_1	15	Neuroectoderm	Hindbrain	-1.09951	-13.2297
Mouse_embryo_E8.5_1_BC0346_N01	13.666	18090	0.789238	0	0.3	15005	10381	E8.5	E8.5_1	3	Neuroectoderm	Spinal cord	0.285756	-17.6335
Mouse_embryo_E8.5_1_BC2152_N03	10.426	12322	0.672066	0	0	8464	6762	E8.5	E8.5_1	16	Mesoderm	Endothelium	-11.5789	9.69412
Mouse_embryo_E8.5_1_BC3854_N02	7.879	6439	0.201987	72.3308	4.7	1301	1204	E8.5	E8.5_1	33	Mesoderm	Mesenchymal stromal cells	-1.83717	6.47117
Mouse_embryo_E8.5_1_BC2597_N02	9.39	11278	0.619203	0	1.5	7023	5789	E8.5	E8.5_1	57	Mesoderm	Megakaryocytes	4.82017	11.9141
Mouse_embryo_E8.5_1_BC0225_N03	11.655	30008	0.661099	0	0	19948	13913	E8.5	E8.5_1	7	Mesoderm	Neuromesodermal progenitors	13.0583	-3.45313
Mouse_embryo_E8.5_1_BC4609_N01	19.529	2420	0.698183	0	1	1691	1581	E8.5	E8.5_1	42	Surface ectoderm	Pre-epidermal keratinocytes	1.57927	-2.35712
Mouse_embryo_E8.5_1_BC0856_N01	7.285	13598	0.586858	15.0544	2.55	7993	6915	E8.5	E8.5_1	30	Neuroectoderm	floor plate	-2.35406	-14.0362
Mouse_embryo_E8.5_1_BC0906_N01	12.59	13374	0.312882	49.3586	3.95	4202	3025	E8.5	E8.5_1	15	Neuroectoderm	Hindbrain	-0.429943	-12.3232
Mouse_embryo_E8.5_1_BC2817_N01	5.678	6391	0.489125	0	0	3126	2904	E8.5	E8.5_1	16	Mesoderm	Endothelium	-10.8204	9.29763
Mouse_embryo_E8.5_1_BC1874_N02	12.178	11459	0.277981	0	0.35	3194	2558	E8.5	E8.5_1	27	Mesoderm	Mesenchymal stromal cells	-1.36922	2.8983
Mouse_embryo_E8.5_1_BC0349_N01	9.792	19022	0.546461	64.3753	4.45	10415	8035	E8.5	E8.5_1	38	ExE embryo	Extraembryonic visceral endoderm	-3.81917	-3.23415
Mouse_embryo_E8.5_1_BC3432_N01	11.052	4910	0.334336	61.1459	4.35	1667	1440	E8.5	E8.5_1	10	Mesoderm	Somatic mesoderm	-1.57647	7.04562
Mouse_embryo_E8.5_1_BC3414_N01	9.181	4994	0.694522	12.2629	2.4	3474	3193	E8.5	E8.5_1	64	Mesoderm	Intermediate mesoderm	-2.90956	-0.672025
Mouse_embryo_E8.5_1_BC2026_N02	9.618	13774	0.550436	0	0.1	7634	6330	E8.5	E8.5_1	3	Neuroectoderm	Spinal cord	-0.866472	-15.009
Mouse_embryo_E8.5_1_BC0464_N01	4.487	17193	0.378547	0	0.55	6511	5601	E8.5	E8.5_1	9	Mesoderm	Paraxial mesoderm	8.6051	8.69158
Mouse_embryo_E8.5_1_BC0996_N02	13.112	20081	0.638441	113.677	5.9	12825	9950	E8.5	E8.5_1	42	Surface ectoderm	Pre-epidermal keratinocytes	1.50123	-2.73616
Mouse_embryo_E8.5_1_BC1233_N04	12.887	24854	0.409301	113.677	5.9	10174	7559	E8.5	E8.5_1	42	Surface ectoderm	Pre-epidermal keratinocytes	0.573528	-4.46727
Mouse_embryo_E8.5_1_BC0436_N02	5.399	28525	0.336372	111.367	5.85	9703	7249	E8.5	E8.5_1	62	Surface ectoderm	Placodal area	1.90272	-3.73072
Mouse_embryo_E8.5_1_BC3403_N01	7.472	5034	0.654448	0	1.15	3303	3039	E8.5	E8.5_1	37	Neuroectoderm	Neural crest	9.59888	-7.2271
Mouse_embryo_E8.5_1_BC1440_N01	9.143	10394	0.535336	0	0	5666	4808	E8.5	E8.5_1	9	Mesoderm	Paraxial mesoderm	9.86963	9.20111
Mouse_embryo_E8.5_1_BC3059_N03	8.055	11418	0.631929	0	0.1	7319	5940	E8.5	E8.5_1	15	Neuroectoderm	Hindbrain	-0.0854928	-14.4598
Mouse_embryo_E8.5_1_BC0899_N01	10.165	13179	0.634322	0	0.95	8472	6703	E8.5	E8.5_1	3	Neuroectoderm	Spinal cord	0.742986	-16.8557
Mouse_embryo_E8.5_1_BC1918_N01	17.56	8581	0.562053	0	0.3	4950	3910	E8.5	E8.5_1	14	Mesoderm	Primitive erythroid cells	-14.842	1.34717
Mouse_embryo_E8.5_1_BC1704_N02	14.073	12913	0.74101	0	1.15	9582	7708	E8.5	E8.5_1	10	Mesoderm	Somatic mesoderm	-1.08306	8.2702
Mouse_embryo_E8.5_1_BC0594_N03	12.078	27358	0.510613	0	1.25	14001	9492	E8.5	E8.5_1	10	Mesoderm	Somatic mesoderm	-0.857618	6.11598
Mouse_embryo_E8.5_1_BC0506_N01	8.087	16683	0.338175	0	0	5658	4803	E8.5	E8.5_1	16	Mesoderm	Endothelium	-11.9029	9.33084
Mouse_embryo_E8.5_1_BC1515_N02	6.776	17213	0.434415	0	0.35	7508	5956	E8.5	E8.5_1	38	ExE embryo	Extraembryonic visceral endoderm	-2.2779	-2.32422
Mouse_embryo_E8.5_1_BC3846_N02	7.101	5932	0.419894	0	0.05	2537	2122	E8.5	E8.5_1	14	Mesoderm	Primitive erythroid cells	-16.7558	-0.767366
Mouse_embryo_E8.5_1_BC2547_N01	12.723	7066	0.677743	0	1.1	4793	4217	E8.5	E8.5_1	7	Mesoderm	Neuromesodermal progenitors	13.237	-1.88871
Mouse_embryo_E8.5_1_BC4739_N01	24.752	2245	0.600531	0	0.5	1356	1162	E8.5	E8.5_1	14	Mesoderm	Primitive erythroid cells	-15.5505	1.31615
Mouse_embryo_E8.5_1_BC3970_N02	24.198	5765	0.640614	59.2331	4.3	3713	2893	E8.5	E8.5_1	14	Mesoderm	Primitive erythroid cells	-15.1072	0.850423
Mouse_embryo_E8.5_1_BC1266_N01	6.471	10601	0.358558	6.90665	2.1	4127	2631	E8.5	E8.5_1	10	Mesoderm	Somatic mesoderm	0.306794	4.38046
Mouse_embryo_E8.5_1_BC2402_N02	12.257	9783	0.595467	104.521	5.65	5832	4660	E8.5	E8.5_1	38	ExE embryo	Extraembryonic visceral endoderm	-3.95479	-3.13183
Mouse_embryo_E8.5_1_BC1158_N01	13.736	12061	0.562096	0	0.25	6780	5355	E8.5	E8.5_1	38	ExE embryo	Extraembryonic visceral endoderm	-2.85018	-2.40547
Mouse_embryo_E8.5_1_BC2225_N01	9.88	7932	0.50208	70.3154	4.65	3983	3589	E8.5	E8.5_1	38	ExE embryo	Extraembryonic visceral endoderm	-3.97822	-3.46578
Mouse_embryo_E8.5_1_BC2396_N04	11.063	16656	0.528318	64.3753	4.45	8806	6595	E8.5	E8.5_1	38	ExE embryo	Extraembryonic visceral endoderm	-3.79559	-3.02977
Mouse_embryo_E8.5_1_BC2144_N01	6.939	8124	0.508185	0	0	4129	3673	E8.5	E8.5_1	25	Mesoderm	Extraembryonic mesoderm	12.9571	-0.454928
Mouse_embryo_E8.5_1_BC0600_N02	11.286	24920	0.25312	0	0.6	6308	5151	E8.5	E8.5_1	38	ExE embryo	Extraembryonic visceral endoderm	-3.58953	-2.60623
Mouse_embryo_E8.5_1_BC2033_N01	7.092	8446	0.377988	0	1	3194	2968	E8.5	E8.5_1	38	ExE embryo	Extraembryonic visceral endoderm	-4.01589	-3.36117
Mouse_embryo_E8.5_1_BC3671_N01	6.23	4432	0.382585	0	0.15	1696	1568	E8.5	E8.5_1	38	ExE embryo	Extraembryonic visceral endoderm	-3.13745	-2.63434
Mouse_embryo_E8.5_1_BC0487_N03	15.824	24952	0.418884	42.3341	3.7	10452	7697	E8.5	E8.5_1	20	Mesoderm	Paraxial mesoderm A	7.90884	9.7667
Mouse_embryo_E8.5_1_BC3609_N02	17.13	7456	0.61588	81.9611	5	4592	3919	E8.5	E8.5_1	38	ExE embryo	Extraembryonic visceral endoderm	-3.46871	-2.71907
Mouse_embryo_E8.5_1_BC1596_N01	16.935	10063	0.541878	0	0.4	5454	4657	E8.5	E8.5_1	38	ExE embryo	Extraembryonic visceral endoderm	-2.86386	-2.4214
Mouse_embryo_E8.5_1_BC1345_N01	10.238	10971	0.6772	1.5072	1.7	7479	6502	E8.5	E8.5_1	20	Mesoderm	Paraxial mesoderm A	7.20983	10.6702
Mouse_embryo_E8.5_1_BC1708_N01	6.472	9617	0.29812	104.521	5.65	2870	2593	E8.5	E8.5_1	38	ExE embryo	Extraembryonic visceral endoderm	-3.90515	-3.22804
Mouse_embryo_E8.5_1_BC2882_N02	10.674	9175	0.523467	0	0	4807	4082	E8.5	E8.5_1	61	Endoderm	Gut	-5.17898	-2.67629
Mouse_embryo_E8.5_1_BC2600_N03	6.897	12038	0.562889	0	0	6780	5654	E8.5	E8.5_1	20	Mesoderm	Paraxial mesoderm A	6.56054	11.2623
Mouse_embryo_E8.5_1_BC2938_N02	16.584	9404	0.545233	0	1.15	5135	4293	E8.5	E8.5_1	9	Mesoderm	Paraxial mesoderm	8.69711	8.48016
Mouse_embryo_E8.5_1_BC4562_N01	15.139	2549	0.50549	0	0	1289	1198	E8.5	E8.5_1	38	ExE embryo	Extraembryonic visceral endoderm	-2.94719	-2.27137
Mouse_embryo_E8.5_1_BC3515_N02	22.917	6443	0.593515	0	0.7	3862	3167	E8.5	E8.5_1	14	Mesoderm	Primitive erythroid cells	-14.8109	1.21203
Mouse_embryo_E8.5_1_BC3866_N01	7.988	3939	0.616989	0	0.45	2455	2201	E8.5	E8.5_1	7	Mesoderm	Neuromesodermal progenitors	12.8859	-5.50116
Mouse_embryo_E8.5_1_BC1057_N02	15.378	15137	0.713311	3.30069	1.85	10980	8533	E8.5	E8.5_1	7	Mesoderm	Neuromesodermal progenitors	12.1853	-5.68143
Mouse_embryo_E8.5_1_BC0290_N02	10.287	30346	0.444477	15.8839	2.6	13541	9697	E8.5	E8.5_1	7	Mesoderm	Neuromesodermal progenitors	12.0814	-5.37518
Mouse_embryo_E8.5_1_BC3495_N01	11.415	4756	0.555809	0	1.1	2679	2284	E8.5	E8.5_1	7	Mesoderm	Neuromesodermal progenitors	12.5387	-3.95564
Mouse_embryo_E8.5_1_BC1381_N01	5.952	10842	0.517586	106.031	5.7	5651	4880	E8.5	E8.5_1	7	Mesoderm	Neuromesodermal progenitors	12.8078	-5.04444
Mouse_embryo_E8.5_1_BC1216_N01	15.176	11658	0.593796	0	1.5	6929	5777	E8.5	E8.5_1	7	Mesoderm	Neuromesodermal progenitors	12.0497	-5.34482
Mouse_embryo_E8.5_1_BC0562_N02	5.212	24741	0.209993	0	1.5	5199	3788	E8.5	E8.5_1	25	Mesoderm	Extraembryonic mesoderm	11.3281	-1.80785
Mouse_embryo_E8.5_1_BC0459_N01	12.071	17140	0.775277	0	1	13365	10229	E8.5	E8.5_1	3	Neuroectoderm	Spinal cord	-1.41435	-15.907
Mouse_embryo_E8.5_1_BC2571_N01	4.68	6717	0.365875	95.5947	5.4	2556	1862	E8.5	E8.5_1	4	Surface ectoderm	Pre-epidermal keratinocytes	1.01908	-4.84602
Mouse_embryo_E8.5_1_BC1157_N02	19.689	14053	0.496274	39.5095	3.6	6993	4951	E8.5	E8.5_1	38	ExE embryo	Extraembryonic visceral endoderm	-2.78169	-3.08103
Mouse_embryo_E8.5_1_BC0864_N01	8.242	13544	0.590953	0	0.65	8008	6920	E8.5	E8.5_1	46	Mesoderm	First heart field	-4.93967	6.64782
Mouse_embryo_E8.5_1_BC1040_N01	4.529	12426	0.172002	0	1.2	2176	1626	E8.5	E8.5_1	27	Mesoderm	Mesenchymal stromal cells	-0.224273	2.81197
Mouse_embryo_E8.5_1_BC2103_N01	4.922	8053	0.240508	0	0.3	1989	1557	E8.5	E8.5_1	27	Mesoderm	Mesenchymal stromal cells	0.480657	2.56094
Mouse_embryo_E8.5_1_BC2067_N02	9.744	12390	0.61024	13.0424	2.45	7628	6425	E8.5	E8.5_1	4	Surface ectoderm	Pre-epidermal keratinocytes	0.357976	-4.80429
Mouse_embryo_E8.5_1_BC3886_N03	13.928	7200	0.670953	54.8441	4.15	4853	4083	E8.5	E8.5_1	16	Mesoderm	Endothelium	-8.93883	9.86512
Mouse_embryo_E8.5_1_BC0216_N02	4.892	26658	0.222742	1.0397	1.65	5951	4704	E8.5	E8.5_1	45	Mesoderm	Mesenchymal stromal cells	1.36195	2.36982
Mouse_embryo_E8.5_1_BC4021_N02	19.848	5342	0.599514	42.3341	3.7	3205	2595	E8.5	E8.5_1	14	Mesoderm	Primitive erythroid cells	-14.9033	0.945414
Mouse_embryo_E8.5_1_BC3996_N01	8.597	3610	0.661733	0	0.3	2459	2204	E8.5	E8.5_1	16	Mesoderm	Endothelium	-11.6889	10.4188
Mouse_embryo_E8.5_1_BC0574_N02	9.65	23180	0.460241	42.3341	3.7	10673	8797	E8.5	E8.5_1	37	Neuroectoderm	Neural crest	8.8237	-7.57148
Mouse_embryo_E8.5_1_BC3246_N01	18.509	5376	0.736013	1.0397	1.65	3973	3627	E8.5	E8.5_1	20	Mesoderm	Paraxial mesoderm A	7.88107	10.3574
Mouse_embryo_E8.5_1_BC2167_N01	11.938	8049	0.645049	81.9611	5	5192	4706	E8.5	E8.5_1	42	Surface ectoderm	Pre-epidermal keratinocytes	2.54837	-2.85077
Mouse_embryo_E8.5_1_BC1788_N01	14.414	9286	0.702119	0	1.3	6529	5581	E8.5	E8.5_1	20	Mesoderm	Paraxial mesoderm A	7.5231	10.1191
Mouse_embryo_E8.5_1_BC0408_N02	8.141	25358	0.275355	15.8839	2.6	7002	5549	E8.5	E8.5_1	3	Neuroectoderm	Spinal cord	0.678351	-17.8745
Mouse_embryo_E8.5_1_BC4502_N01	20.141	3366	0.645809	6.90665	2.1	2219	1191	E8.5	E8.5_1	67	Mesoderm	Mesenchymal stromal cells	-2.38963	0.420785
Mouse_embryo_E8.5_1_BC3214_N03	7.803	8881	0.514292	0	0.15	4570	3829	E8.5	E8.5_1	37	Neuroectoderm	Neural crest	8.80172	-8.55268
Mouse_embryo_E8.5_1_BC2517_N01	13.025	7126	0.641875	0	0	4574	4057	E8.5	E8.5_1	16	Mesoderm	Endothelium	-10.931	9.9913
Mouse_embryo_E8.5_1_BC4065_N01	19.674	3608	0.606779	42.3341	3.7	2202	1928	E8.5	E8.5_1	9	Mesoderm	Paraxial mesoderm	7.85097	9.20879
Mouse_embryo_E8.5_1_BC3872_N03	13.119	5706	0.642544	0	0.25	3667	3030	E8.5	E8.5_1	20	Mesoderm	Paraxial mesoderm A	6.39336	10.6062
Mouse_embryo_E8.5_1_BC0080_N03	8.774	40110	0.25247	13.0424	2.45	10144	7683	E8.5	E8.5_1	57	Mesoderm	Megakaryocytes	4.9884	11.162
Mouse_embryo_E8.5_1_BC4219_N01	17.244	3226	0.542131	0	0.05	1750	1607	E8.5	E8.5_1	16	Mesoderm	Endothelium	-11.8607	9.4939
Mouse_embryo_E8.5_1_BC2011_N03	11.685	12696	0.586332	0	0.75	7447	5992	E8.5	E8.5_1	20	Mesoderm	Paraxial mesoderm A	6.72592	10.532
Mouse_embryo_E8.5_1_BC2043_N02	14.254	10035	0.722211	0	0.75	7407	5926	E8.5	E8.5_1	15	Neuroectoderm	Hindbrain	-1.0529	-13.327
Mouse_embryo_E8.5_1_BC2577_N04	13.02	11935	0.681065	5.63365	2	8136	6331	E8.5	E8.5_1	51	Mesoderm	Amniochorionic mesoderm A	-4.85793	7.7289
Mouse_embryo_E8.5_1_BC4255_N01	8.691	3137	0.661285	0	0	2089	1956	E8.5	E8.5_1	37	Neuroectoderm	Neural crest	9.3019	-7.37845
Mouse_embryo_E8.5_1_BC1187_N02	7.627	15632	0.496349	127.026	6.25	8293	5599	E8.5	E8.5_1	25	Mesoderm	Extraembryonic mesoderm	11.5107	0.712516
Mouse_embryo_E8.5_1_BC2622_N04	12.937	11092	0.402485	20.2341	2.8	4470	2434	E8.5	E8.5_1	62	Surface ectoderm	Placodal area	2.25759	-3.39679
Mouse_embryo_E8.5_1_BC1224_N03	6.666	19810	0.254753	15.8839	2.6	5052	4244	E8.5	E8.5_1	7	Mesoderm	Neuromesodermal progenitors	12.099	-3.34032
Mouse_embryo_E8.5_1_BC0492_N02	4.424	17490	0.285987	0	0.4	5247	3366	E8.5	E8.5_1	10	Mesoderm	Somatic mesoderm	0.423811	4.6627
Mouse_embryo_E8.5_1_BC1430_N01	7.881	10448	0.372985	0	1	3957	3418	E8.5	E8.5_1	7	Mesoderm	Neuromesodermal progenitors	12.7799	-2.65757
Mouse_embryo_E8.5_1_BC0400_N05	10.443	40148	0.343714	0	1.45	13884	10360	E8.5	E8.5_1	15	Neuroectoderm	Hindbrain	-1.10707	-13.2317
Mouse_embryo_E8.5_1_BC4461_N01	16.436	2769	0.591188	11.1215	2.35	1637	1521	E8.5	E8.5_1	9	Mesoderm	Paraxial mesoderm	8.76407	9.22551
Mouse_embryo_E8.5_1_BC3121_N01	12.837	5573	0.678698	0	0.95	3817	3327	E8.5	E8.5_1	3	Neuroectoderm	Spinal cord	0.20402	-17.7423
Mouse_embryo_E8.5_1_BC3187_N02	12.277	7654	0.352234	23.471	2.95	2696	2441	E8.5	E8.5_1	4	Surface ectoderm	Pre-epidermal keratinocytes	-0.6578	-4.4637
Mouse_embryo_E8.5_1_BC0668_N01	5.081	15101	0.409572	0	0	6187	5447	E8.5	E8.5_1	15	Neuroectoderm	Hindbrain	-0.513043	-14.2947
Mouse_embryo_E8.5_1_BC3980_N02	7.701	4943	0.563523	0	0	2790	2483	E8.5	E8.5_1	3	Neuroectoderm	Spinal cord	0.559766	-16.5293
Mouse_embryo_E8.5_1_BC4063_N01	6.517	3554	0.718697	0	0	2560	2399	E8.5	E8.5_1	25	Mesoderm	Extraembryonic mesoderm	12.0579	-0.274926
Mouse_embryo_E8.5_1_BC2207_N01	16.871	7947	0.708192	7.90586	2.15	5628	4837	E8.5	E8.5_1	20	Mesoderm	Paraxial mesoderm A	6.67296	9.64272
Mouse_embryo_E8.5_1_BC1280_N05	10.45	27039	0.438196	6.26155	2.05	11922	9141	E8.5	E8.5_1	20	Mesoderm	Paraxial mesoderm A	5.64805	11.1185
Mouse_embryo_E8.5_1_BC4673_N01	14.414	2324	0.570447	0	0.3	1328	1222	E8.5	E8.5_1	14	Mesoderm	Primitive erythroid cells	-14.6361	1.74525
Mouse_embryo_E8.5_1_BC3138_N01	18.742	5348	0.635465	1.0397	1.65	3727	2340	E8.5	E8.5_1	10	Mesoderm	Somatic mesoderm	-0.000685309	4.88177
Mouse_embryo_E8.5_1_BC1124_N02	15.739	13087	0.518815	0	1.25	6811	5735	E8.5	E8.5_1	9	Mesoderm	Paraxial mesoderm	9.29809	8.25841
Mouse_embryo_E8.5_1_BC0420_N02	8.218	27757	0.239705	0	1.2	6671	5360	E8.5	E8.5_1	15	Neuroectoderm	Hindbrain	-1.52295	-14.0133
Mouse_embryo_E8.5_1_BC1611_N01	15.561	9258	0.745061	18.0175	2.7	7429	5720	E8.5	E8.5_1	10	Mesoderm	Somatic mesoderm	-0.240931	6.72985
Mouse_embryo_E8.5_1_BC3103_N01	10.076	5655	0.661555	0	0	3753	3342	E8.5	E8.5_1	26	Neuroectoderm	Forebrain/midbrain	6.29275	-13.2063
Mouse_embryo_E8.5_1_BC3048_N02	4.009	8199	0.473697	0	0	3890	3460	E8.5	E8.5_1	15	Neuroectoderm	Hindbrain	0.259985	-14.2228
Mouse_embryo_E8.5_1_BC3401_N01	18.995	5059	0.591088	2.76388	1.8	3011	2420	E8.5	E8.5_1	10	Mesoderm	Somatic mesoderm	-0.588045	5.66216
Mouse_embryo_E8.5_1_BC0210_N05	7.312	47774	0.399218	124.639	6.2	19099	14023	E8.5	E8.5_1	15	Neuroectoderm	Hindbrain	-0.956605	-14.4186
Mouse_embryo_E8.5_1_BC0619_N03	9.734	25529	0.546225	0	0.9	14186	10469	E8.5	E8.5_1	15	Neuroectoderm	Hindbrain	-0.511722	-14.1636
Mouse_embryo_E8.5_1_BC3796_N01	12.703	4127	0.630409	108.308	5.75	2608	2297	E8.5	E8.5_1	30	Neuroectoderm	floor plate	-2.87252	-13.6772
Mouse_embryo_E8.5_1_BC0315_N02	5.059	23282	0.333533	56.7122	4.2	7814	6421	E8.5	E8.5_1	3	Neuroectoderm	Spinal cord	-0.0317452	-16.0304
Mouse_embryo_E8.5_1_BC3071_N02	15.026	6934	0.383818	0	0	2666	2327	E8.5	E8.5_1	14	Mesoderm	Primitive erythroid cells	-15.0886	1.08476
Mouse_embryo_E8.5_1_BC0682_N04	7.572	19111	0.475186	0	0	9144	6975	E8.5	E8.5_1	7	Mesoderm	Neuromesodermal progenitors	13.2474	-2.32049
Mouse_embryo_E8.5_1_BC0127_N01	8.051	26096	0.37086	90.4989	5.25	9685	8037	E8.5	E8.5_1	9	Mesoderm	Paraxial mesoderm	9.78691	8.25373
Mouse_embryo_E8.5_1_BC2164_N01	11.116	8043	0.504346	1.0397	1.65	4062	3578	E8.5	E8.5_1	3	Neuroectoderm	Spinal cord	-0.718867	-16.3951
Mouse_embryo_E8.5_1_BC0892_N03	6.448	25488	0.494969	0	0.55	12691	9763	E8.5	E8.5_1	46	Mesoderm	First heart field	-2.12425	6.79243
Mouse_embryo_E8.5_1_BC0251_N03	4.391	30058	0.241999	10.3794	2.3	7320	5887	E8.5	E8.5_1	3	Neuroectoderm	Spinal cord	1.92945	-17.5858
Mouse_embryo_E8.5_1_BC3304_N01	20.569	5231	0.754164	0	0.3	4120	2906	E8.5	E8.5_1	54	Neuroectoderm	Neural crest (PNS glia)	7.70823	-6.3663
Mouse_embryo_E8.5_1_BC4228_N02	34.43	4133	0.717689	0	1.3	3404	2067	E8.5	E8.5_1	9	Mesoderm	Paraxial mesoderm	0.843603	4.55234
Mouse_embryo_E8.5_1_BC4322_N02	13.419	4832	0.637822	20.2341	2.8	3140	2758	E8.5	E8.5_1	42	Surface ectoderm	Pre-epidermal keratinocytes	0.942274	-2.60955
Mouse_embryo_E8.5_1_BC4419_N01	14.325	2827	0.67171	43.4811	3.75	1909	1722	E8.5	E8.5_1	9	Mesoderm	Paraxial mesoderm	9.81868	8.17684
Mouse_embryo_E8.5_1_BC0907_N02	4.141	16344	0.242918	21.1433	2.85	4133	2726	E8.5	E8.5_1	10	Mesoderm	Somatic mesoderm	0.436136	3.92252
Mouse_embryo_E8.5_1_BC0649_N02	4.031	19109	0.311244	73.684	4.75	6275	4144	E8.5	E8.5_1	25	Mesoderm	Extraembryonic mesoderm	12.5489	-1.1812
Mouse_embryo_E8.5_1_BC0357_N01	5.579	18833	0.202633	0	0	3817	3384	E8.5	E8.5_1	15	Neuroectoderm	Hindbrain	-0.321214	-13.6916
Mouse_embryo_E8.5_1_BC0392_N02	5.79	22080	0.516033	2.76388	1.8	11619	8409	E8.5	E8.5_1	37	Neuroectoderm	Neural crest	8.01098	-7.33747
Mouse_embryo_E8.5_1_BC0641_N04	11.817	22007	0.640542	12.2629	2.4	14229	11015	E8.5	E8.5_1	42	Surface ectoderm	Pre-epidermal keratinocytes	2.06406	-2.51906
Mouse_embryo_E8.5_1_BC0546_N01	4.249	16008	0.354145	0	0	5746	4813	E8.5	E8.5_1	3	Neuroectoderm	Spinal cord	0.522343	-17.1486
Mouse_embryo_E8.5_1_BC0276_N03	7.221	26503	0.221796	0	0.4	6185	3674	E8.5	E8.5_1	9	Mesoderm	Paraxial mesoderm	7.65064	7.27487
Mouse_embryo_E8.5_1_BC0876_N02	14.205	18914	0.635526	36.7475	3.5	12422	9064	E8.5	E8.5_1	46	Mesoderm	First heart field	-4.83341	6.03122
Mouse_embryo_E8.5_1_BC1314_N01	11.328	11051	0.212692	86.9106	5.15	2393	1967	E8.5	E8.5_1	3	Neuroectoderm	Spinal cord	1.27684	-17.4091
Mouse_embryo_E8.5_1_BC1807_N01	10.934	9221	0.492796	0	0.45	4549	4051	E8.5	E8.5_1	30	Neuroectoderm	floor plate	4.37896	-11.9163
Mouse_embryo_E8.5_1_BC3881_N02	20.368	6155	0.695956	42.3341	3.7	4285	3612	E8.5	E8.5_1	36	Mesoderm	Amniochorionic mesoderm B	-2.94552	6.30608
Mouse_embryo_E8.5_1_BC2918_N02	5.137	9850	0.261994	0	0.6	2583	1730	E8.5	E8.5_1	27	Mesoderm	Mesenchymal stromal cells	-0.991704	1.7486
Mouse_embryo_E8.5_1_BC0038_N01	10.842	35632	0.522828	38.397	3.55	18723	15203	E8.5	E8.5_1	16	Mesoderm	Endothelium	-9.94096	10.6385
Mouse_embryo_E8.5_1_BC3001_N01	12.719	5937	0.511769	0	0	3044	2586	E8.5	E8.5_1	14	Mesoderm	Primitive erythroid cells	-16.3535	0.861086
Mouse_embryo_E8.5_1_BC0451_N01	10.001	17631	0.249036	0	0	4393	2496	E8.5	E8.5_1	54	Neuroectoderm	Neural crest (PNS glia)	7.09271	-6.00906
Mouse_embryo_E8.5_1_BC1258_N01	12.113	11448	0.631195	0	0.95	7260	5748	E8.5	E8.5_1	51	Mesoderm	Amniochorionic mesoderm A	-4.02796	7.41885
Mouse_embryo_E8.5_1_BC2231_N02	15.197	9337	0.767429	0	1.35	7177	6022	E8.5	E8.5_1	9	Mesoderm	Paraxial mesoderm	9.93204	9.13522
Mouse_embryo_E8.5_1_BC2486_N01	10.902	7215	0.626453	0	0	4528	3998	E8.5	E8.5_1	16	Mesoderm	Endothelium	-8.81713	10.2333
Mouse_embryo_E8.5_1_BC2669_N05	10.206	14659	0.428397	0	1.4	6306	4627	E8.5	E8.5_1	14	Mesoderm	Primitive erythroid cells	-16.5641	-1.00981
Mouse_embryo_E8.5_1_BC0086_N02	7.095	42240	0.160722	0	1.3	6809	4927	E8.5	E8.5_1	7	Mesoderm	Neuromesodermal progenitors	11.3139	-4.21601
Mouse_embryo_E8.5_1_BC2243_N01	8.512	7855	0.680025	20.2341	2.8	5345	4681	E8.5	E8.5_1	56	Neuroectoderm	Forebrain/midbrain	3.45021	-12.9497
Mouse_embryo_E8.5_1_BC4062_N01	14.341	3499	0.63267	0	1.4	2258	1920	E8.5	E8.5_1	20	Mesoderm	Paraxial mesoderm A	7.92539	10.2813
Mouse_embryo_E8.5_1_BC1162_N01	7.556	11729	0.517012	0	0	6139	5156	E8.5	E8.5_1	26	Neuroectoderm	Forebrain/midbrain	5.70533	-12.9526
Mouse_embryo_E8.5_1_BC1544_N01	8.154	10172	0.260187	0	0.45	2650	2310	E8.5	E8.5_1	38	ExE embryo	Extraembryonic visceral endoderm	-1.10062	-2.37101
Mouse_embryo_E8.5_1_BC0591_N02	5.027	22921	0.318507	46.3906	3.85	7304	5964	E8.5	E8.5_1	15	Neuroectoderm	Hindbrain	0.638051	-12.3255
Mouse_embryo_E8.5_1_BC2277_N01	12.093	7770	0.711901	2.24638	1.75	5545	4848	E8.5	E8.5_1	51	Mesoderm	Amniochorionic mesoderm A	-5.00425	7.95284
Mouse_embryo_E8.5_1_BC2161_N02	9.399	11586	0.698975	0	0.3	8113	6711	E8.5	E8.5_1	15	Neuroectoderm	Hindbrain	-0.0699791	-14.1494
Mouse_embryo_E8.5_1_BC3167_N01	7.625	5521	0.453905	0.377437	1.6	2511	2271	E8.5	E8.5_1	7	Mesoderm	Neuromesodermal progenitors	12.4991	-3.73168
Mouse_embryo_E8.5_1_BC2774_N01	13.591	5084	0.591136	34.05	3.4	3908	1869	E8.5	E8.5_1	15	Neuroectoderm	Hindbrain	0.446502	-11.85
Mouse_embryo_E8.5_1_BC4102_N01	14.493	3377	0.709214	100.773	5.55	2517	1984	E8.5	E8.5_1	25	Mesoderm	Extraembryonic mesoderm	11.2381	-1.31289
Mouse_embryo_E8.5_1_BC1022_N01	4.691	12627	0.262734	97.0659	5.45	3327	2931	E8.5	E8.5_1	7	Mesoderm	Neuromesodermal progenitors	12.3971	-4.88561
Mouse_embryo_E8.5_1_BC1589_N02	11.709	12651	0.424373	0	0	5401	4680	E8.5	E8.5_1	9	Mesoderm	Paraxial mesoderm	10.3338	7.74977
Mouse_embryo_E8.5_1_BC0188_N03	6.406	38451	0.228325	1.5072	1.7	8796	6857	E8.5	E8.5_1	30	Neuroectoderm	floor plate	3.40893	-11.7275
Mouse_embryo_E8.5_1_BC2405_N01	9.003	6948	0.371252	0	0.55	2761	2103	E8.5	E8.5_1	14	Mesoderm	Primitive erythroid cells	-14.8924	1.81821
Mouse_embryo_E8.5_1_BC3726_N01	8.457	4255	0.447583	4.72476	1.95	1917	1771	E8.5	E8.5_1	7	Mesoderm	Neuromesodermal progenitors	12.0677	-4.74768
Mouse_embryo_E8.5_1_BC1353_N02	9.936	16739	0.343011	17.154	2.65	5742	4735	E8.5	E8.5_1	38	ExE embryo	Extraembryonic visceral endoderm	-3.85856	-3.00455
Mouse_embryo_E8.5_1_BC2438_N01	9.1	7353	0.45907	0	0.35	3376	3053	E8.5	E8.5_1	46	Mesoderm	First heart field	-4.14493	6.39313
Mouse_embryo_E8.5_1_BC1110_N01	5.53	12161	0.473987	0	1.15	5767	5130	E8.5	E8.5_1	20	Mesoderm	Paraxial mesoderm A	6.60233	11.4016
Mouse_embryo_E8.5_1_BC4471_N01	5.581	2741	0.194819	0	1.1	534	515	E8.5	E8.5_1	33	Mesoderm	Mesenchymal stromal cells	0.852676	-2.88322
Mouse_embryo_E8.5_1_BC3308_N01	11.221	5257	0.483755	0	0.35	2546	2280	E8.5	E8.5_1	14	Mesoderm	Primitive erythroid cells	-16.3828	-0.395535
Mouse_embryo_E8.5_1_BC1909_N01	14.382	8838	0.756909	13.0424	2.45	6710	5677	E8.5	E8.5_1	20	Mesoderm	Paraxial mesoderm A	6.46734	10.4627
Mouse_embryo_E8.5_1_BC2239_N02	6.706	11775	0.533962	0	0	6289	5373	E8.5	E8.5_1	16	Mesoderm	Endothelium	-9.45896	10.5003
Mouse_embryo_E8.5_1_BC2535_N02	8.974	9936	0.481392	0	0	4786	4168	E8.5	E8.5_1	16	Mesoderm	Endothelium	-11.0758	10.0876
Mouse_embryo_E8.5_1_BC1428_N01	9.481	10621	0.564865	0	0	6000	5088	E8.5	E8.5_1	16	Mesoderm	Endothelium	-11.5893	9.52493
Mouse_embryo_E8.5_1_BC1829_N01	10.224	9049	0.319947	0	0	2908	2590	E8.5	E8.5_1	7	Mesoderm	Neuromesodermal progenitors	12.0488	-5.7203
Mouse_embryo_E8.5_1_BC2776_N03	16.162	9765	0.729481	95.5947	5.4	7146	5958	E8.5	E8.5_1	7	Mesoderm	Neuromesodermal progenitors	13.7089	-2.78111
Mouse_embryo_E8.5_1_BC2801_N01	10.729	6219	0.504671	0	0	3241	2785	E8.5	E8.5_1	7	Mesoderm	Neuromesodermal progenitors	12.2754	-5.23404
Mouse_embryo_E8.5_1_BC2710_N01	9.562	6603	0.422092	0	0	2801	2424	E8.5	E8.5_1	14	Mesoderm	Primitive erythroid cells	-15.8281	0.970635
Mouse_embryo_E8.5_1_BC0328_N02	11.172	21306	0.305485	5.63365	2	6516	5443	E8.5	E8.5_1	46	Mesoderm	First heart field	-3.74396	6.32058
Mouse_embryo_E8.5_1_BC0028_N01	10.874	38568	0.297101	0	1	11466	8467	E8.5	E8.5_1	15	Neuroectoderm	Hindbrain	-1.37629	-13.615
Mouse_embryo_E8.5_1_BC1648_N02	14.401	14036	0.62598	77.1003	4.85	8862	7318	E8.5	E8.5_1	3	Neuroectoderm	Spinal cord	0.600431	-16.6369
Mouse_embryo_E8.5_1_BC3163_N03	8.66	10319	0.561058	0	1.1	5812	5125	E8.5	E8.5_1	42	Surface ectoderm	Pre-epidermal keratinocytes	1.76472	-2.6012
Mouse_embryo_E8.5_1_BC3290_N03	14.799	9890	0.669152	50.5619	4	6642	4719	E8.5	E8.5_1	4	Surface ectoderm	Pre-epidermal keratinocytes	-2.35057	-4.05739
Mouse_embryo_E8.5_1_BC0455_N01	6.951	16312	0.381677	0	1.05	6695	3851	E8.5	E8.5_1	10	Mesoderm	Somatic mesoderm	-2.27935	5.65304
Mouse_embryo_E8.5_1_BC4592_N01	6.245	2919	0.522905	0	0	1541	885	E8.5	E8.5_1	13	Mesoderm	Mesenchymal stromal cells	-0.719109	1.99647
Mouse_embryo_E8.5_1_BC1598_N01	9.694	9995	0.456691	0	0	4566	4070	E8.5	E8.5_1	25	Mesoderm	Extraembryonic mesoderm	11.9602	0.408255
Mouse_embryo_E8.5_1_BC2735_N01	12.417	6554	0.700744	1.0397	1.65	4613	4062	E8.5	E8.5_1	46	Mesoderm	First heart field	-1.71309	7.20968
Mouse_embryo_E8.5_1_BC4643_N01	11.81	2358	0.516604	6.26155	2.05	1229	1052	E8.5	E8.5_1	42	Surface ectoderm	Pre-epidermal keratinocytes	1.02654	-2.83548
Mouse_embryo_E8.5_1_BC1113_N03	14.532	16889	0.623624	13.0424	2.45	10538	8560	E8.5	E8.5_1	20	Mesoderm	Paraxial mesoderm A	5.71432	10.9666
Mouse_embryo_E8.5_1_BC2076_N01	12.244	8305	0.440245	0	0	3669	3106	E8.5	E8.5_1	3	Neuroectoderm	Spinal cord	-1.10811	-17.5099
Mouse_embryo_E8.5_1_BC1747_N02	7.571	12166	0.336726	0	0.6	4102	3613	E8.5	E8.5_1	9	Mesoderm	Paraxial mesoderm	10.4804	7.77645
Mouse_embryo_E8.5_1_BC4497_N01	8.678	2686	0.703869	0	0.25	1892	1744	E8.5	E8.5_1	15	Neuroectoderm	Hindbrain	0.365485	-13.6358
Mouse_embryo_E8.5_1_BC2679_N01	12.833	6708	0.330352	0	0	2216	2016	E8.5	E8.5_1	50	Mesoderm	White blood cells	-14.1309	2.57938
Mouse_embryo_E8.5_1_BC4431_N02	14.895	4521	0.554605	0	1.45	2529	2219	E8.5	E8.5_1	4	Surface ectoderm	Pre-epidermal keratinocytes	-1.40385	-4.20273
Mouse_embryo_E8.5_1_BC1128_N01	10.428	11912	0.312402	113.677	5.9	3786	3136	E8.5	E8.5_1	7	Mesoderm	Neuromesodermal progenitors	11.7344	-2.17994
Mouse_embryo_E8.5_1_BC1851_N01	9.958	9032	0.293094	35.6606	3.45	2661	2326	E8.5	E8.5_1	9	Mesoderm	Paraxial mesoderm	9.11461	7.28707
Mouse_embryo_E8.5_1_BC1678_N02	9.966	11368	0.597485	0	0.3	6794	5799	E8.5	E8.5_1	25	Mesoderm	Extraembryonic mesoderm	-3.44736	8.27515
Mouse_embryo_E8.5_1_BC1912_N01	10.369	8700	0.372531	0	0.45	3282	2855	E8.5	E8.5_1	9	Mesoderm	Paraxial mesoderm	8.6795	8.27388
Mouse_embryo_E8.5_1_BC0083_N02	4.312	35234	0.356931	53.6095	4.1	12973	9459	E8.5	E8.5_1	56	Neuroectoderm	Forebrain/midbrain	3.13559	-12.733
Mouse_embryo_E8.5_1_BC3116_N04	13.52	10848	0.699717	0	0.05	7671	6281	E8.5	E8.5_1	26	Neuroectoderm	Forebrain/midbrain	5.67397	-12.5421
Mouse_embryo_E8.5_1_BC0533_N02	4.011	17812	0.385024	0	0.1	6885	5836	E8.5	E8.5_1	15	Neuroectoderm	Hindbrain	-0.748159	-13.9619
Mouse_embryo_E8.5_1_BC2329_N03	20.979	13048	0.792397	0.377437	1.6	10527	8055	E8.5	E8.5_1	9	Mesoderm	Paraxial mesoderm	9.48003	8.98492
Mouse_embryo_E8.5_1_BC2786_N01	13.404	6437	0.450859	0	0	2913	2462	E8.5	E8.5_1	14	Mesoderm	Primitive erythroid cells	-15.1757	1.09235
Mouse_embryo_E8.5_1_BC3870_N01	8.779	3952	0.532896	0	0	2114	1924	E8.5	E8.5_1	51	Mesoderm	Amniochorionic mesoderm A	-5.50012	9.09218
Mouse_embryo_E8.5_1_BC3895_N03	14.248	5281	0.48533	0	0.05	2564	1708	E8.5	E8.5_1	45	Mesoderm	Mesenchymal stromal cells	-0.554701	-0.441368
Mouse_embryo_E8.5_1_BC4109_N01	8.581	3473	0.371511	0	0	1291	1229	E8.5	E8.5_1	9	Mesoderm	Paraxial mesoderm	9.76688	7.93526
Mouse_embryo_E8.5_1_BC2392_N01	6.038	7451	0.540765	50.5619	4	4046	3610	E8.5	E8.5_1	3	Neuroectoderm	Spinal cord	-1.42534	-15.1041
Mouse_embryo_E8.5_1_BC4750_N01	8.886	2176	0.646168	40.6319	3.65	1408	1336	E8.5	E8.5_1	4	Surface ectoderm	Pre-epidermal keratinocytes	-0.434638	-5.59252
Mouse_embryo_E8.5_1_BC0509_N02	8.588	18309	0.359174	22.5307	2.9	6732	5318	E8.5	E8.5_1	7	Mesoderm	Neuromesodermal progenitors	12.2086	-4.16749
Mouse_embryo_E8.5_1_BC2499_N01	8.304	7137	0.652017	0	0	4688	4113	E8.5	E8.5_1	26	Neuroectoderm	Forebrain/midbrain	5.44036	-14.2349
Mouse_embryo_E8.5_1_BC3110_N01	8.473	5634	0.422143	0	0	2383	2134	E8.5	E8.5_1	14	Mesoderm	Primitive erythroid cells	-15.8487	-0.617395
Mouse_embryo_E8.5_1_BC3862_N03	23.129	4976	0.670881	0	0	5094	1911	E8.5	E8.5_1	54	Neuroectoderm	Neural crest (PNS glia)	6.93164	-5.94496
Mouse_embryo_E8.5_1_BC3361_N01	11.211	5020	0.745048	0	0	3799	3233	E8.5	E8.5_1	3	Neuroectoderm	Spinal cord	-0.0277866	-17.6825
Mouse_embryo_E8.5_1_BC1716_N01	4.468	9460	0.391123	0	0	3745	3372	E8.5	E8.5_1	25	Mesoderm	Extraembryonic mesoderm	11.9194	0.811142
Mouse_embryo_E8.5_1_BC4660_N01	8.251	2324	0.560704	0	0.05	1307	1177	E8.5	E8.5_1	3	Neuroectoderm	Spinal cord	-1.25307	-16.3785
Mouse_embryo_E8.5_1_BC2566_N01	14	7000	0.534904	10.3794	2.3	3747	3375	E8.5	E8.5_1	46	Mesoderm	First heart field	-1.43673	7.07299
Mouse_embryo_E8.5_1_BC2926_N02	17.167	10197	0.7121	127.026	6.25	7262	5812	E8.5	E8.5_1	16	Mesoderm	Endothelium	-9.44656	10.0354
Mouse_embryo_E8.5_1_BC1342_N01	4.392	10917	0.183936	0	1.1	2029	1756	E8.5	E8.5_1	7	Mesoderm	Neuromesodermal progenitors	12.1514	-4.30452
Mouse_embryo_E8.5_1_BC4407_N01	15.502	2827	0.454228	0	0.1	1300	1196	E8.5	E8.5_1	14	Mesoderm	Primitive erythroid cells	-15.5934	1.72731
Mouse_embryo_E8.5_1_BC2590_N04	10.096	10342	0.395114	0	0.15	4270	3175	E8.5	E8.5_1	14	Mesoderm	Primitive erythroid cells	-16.2958	1.09189
Mouse_embryo_E8.5_1_BC2051_N01	9.231	8451	0.66083	2.24638	1.75	5586	4905	E8.5	E8.5_1	37	Neuroectoderm	Neural crest	9.55791	-7.17421
Mouse_embryo_E8.5_1_BC1711_N02	15.524	15255	0.742617	38.397	3.55	11417	8562	E8.5	E8.5_1	3	Neuroectoderm	Spinal cord	0.837236	-17.7551
Mouse_embryo_E8.5_1_BC2885_N01	12.979	6229	0.621348	15.0544	2.55	3871	3463	E8.5	E8.5_1	10	Mesoderm	Somatic mesoderm	-0.877074	6.43772
Mouse_embryo_E8.5_1_BC1615_N02	16.045	11543	0.409381	3.30069	1.85	4748	4081	E8.5	E8.5_1	9	Mesoderm	Paraxial mesoderm	9.2373	8.07946
Mouse_embryo_E8.5_1_BC0097_N01	4.893	27271	0.234395	0	1.3	6654	4402	E8.5	E8.5_1	10	Mesoderm	Somatic mesoderm	0.488931	4.04989
Mouse_embryo_E8.5_1_BC1261_N01	12.612	11364	0.488108	0	0.2	5582	4867	E8.5	E8.5_1	9	Mesoderm	Paraxial mesoderm	9.42763	8.69395
Mouse_embryo_E8.5_1_BC1720_N01	10.491	9570	0.70307	0	1.5	6734	5834	E8.5	E8.5_1	3	Neuroectoderm	Spinal cord	1.24739	-16.4773
Mouse_embryo_E8.5_1_BC3496_N01	13.583	4781	0.712055	38.397	3.55	3420	3071	E8.5	E8.5_1	3	Neuroectoderm	Spinal cord	0.603394	-15.841
Mouse_embryo_E8.5_1_BC0905_N01	16.709	13251	0.765549	68.9815	4.6	10253	7439	E8.5	E8.5_1	3	Neuroectoderm	Spinal cord	-1.17648	-16.2177
Mouse_embryo_E8.5_1_BC1811_N02	10.541	14226	0.63223	0	0.3	8996	7407	E8.5	E8.5_1	26	Neuroectoderm	Forebrain/midbrain	6.0559	-14.4151
Mouse_embryo_E8.5_1_BC1455_N03	10.039	20680	0.527752	20.2341	2.8	10925	8116	E8.5	E8.5_1	36	Mesoderm	Amniochorionic mesoderm B	-3.62092	8.06486
Mouse_embryo_E8.5_1_BC0239_N04	6.877	42553	0.330962	38.397	3.55	14094	10390	E8.5	E8.5_1	26	Neuroectoderm	Forebrain/midbrain	5.9264	-14.6253
Mouse_embryo_E8.5_1_BC1006_N03	6.697	21235	0.268813	0	0.6	5719	4698	E8.5	E8.5_1	9	Mesoderm	Paraxial mesoderm	9.52915	8.78777
Mouse_embryo_E8.5_1_BC3379_N01	13.82	5068	0.660448	0	0	3363	3029	E8.5	E8.5_1	26	Neuroectoderm	Forebrain/midbrain	6.28542	-13.0633
Mouse_embryo_E8.5_1_BC1787_N01	9.48	8928	0.669251	6.90665	2.1	6216	5160	E8.5	E8.5_1	64	Mesoderm	Intermediate mesoderm	-3.07627	-0.839515
Mouse_embryo_E8.5_1_BC0353_N01	9.921	18964	0.153566	0	0.6	2913	2489	E8.5	E8.5_1	10	Mesoderm	Somatic mesoderm	-0.72329	4.63747
Mouse_embryo_E8.5_1_BC2742_N01	9.491	6607	0.350212	0	0	2317	2035	E8.5	E8.5_1	38	ExE embryo	Extraembryonic visceral endoderm	-2.75781	-1.8828
Mouse_embryo_E8.5_1_BC4723_N01	15.842	2025	0.492444	0	0	1108	685	E8.5	E8.5_1	10	Mesoderm	Somatic mesoderm	-0.258925	4.70871
Mouse_embryo_E8.5_1_BC1599_N02	5.903	13349	0.540164	0	0.15	7249	6042	E8.5	E8.5_1	7	Mesoderm	Neuromesodermal progenitors	12.8096	-5.33305
Mouse_embryo_E8.5_1_BC3767_N02	11.129	6655	0.658674	5.63365	2	4560	3821	E8.5	E8.5_1	25	Mesoderm	Extraembryonic mesoderm	12.3951	-0.161293
Mouse_embryo_E8.5_1_BC2995_N01	6.58	5919	0.396242	0	0	2362	2170	E8.5	E8.5_1	9	Mesoderm	Paraxial mesoderm	9.54013	8.64015
Mouse_embryo_E8.5_1_BC2996_N02	8.461	7925	0.414006	15.8839	2.6	3281	2962	E8.5	E8.5_1	37	Neuroectoderm	Neural crest	9.36412	-8.1219
Mouse_embryo_E8.5_1_BC4522_N01	9.505	3330	0.556587	0	0	1859	942	E8.5	E8.5_1	13	Mesoderm	Mesenchymal stromal cells	-0.701237	0.386273
Mouse_embryo_E8.5_1_BC1573_N01	16.648	10043	0.711085	62.4315	4.4	7204	5901	E8.5	E8.5_1	9	Mesoderm	Paraxial mesoderm	10.643	7.52755
Mouse_embryo_E8.5_1_BC3678_N01	19.388	4377	0.692535	2.76388	1.8	3043	2731	E8.5	E8.5_1	42	Surface ectoderm	Pre-epidermal keratinocytes	0.852957	-3.88861
Mouse_embryo_E8.5_1_BC2992_N01	6.724	5976	0.585994	0	0	3506	3205	E8.5	E8.5_1	7	Mesoderm	Neuromesodermal progenitors	13.4017	-3.00136
Mouse_embryo_E8.5_1_BC2166_N01	12.068	8034	0.662657	99.2851	5.5	5343	4753	E8.5	E8.5_1	30	Neuroectoderm	floor plate	2.62473	-11.6936
Mouse_embryo_E8.5_1_BC2704_N01	10.518	6652	0.656546	0	0.05	4368	3943	E8.5	E8.5_1	30	Neuroectoderm	floor plate	-2.42015	-14.089
Mouse_embryo_E8.5_1_BC1496_N03	13.255	19239	0.755528	0	0.4	14556	10941	E8.5	E8.5_1	7	Mesoderm	Neuromesodermal progenitors	1.61442	-17.6527
Mouse_embryo_E8.5_1_BC2348_N02	9.272	11619	0.600017	0	0	6977	6009	E8.5	E8.5_1	7	Mesoderm	Neuromesodermal progenitors	13.1017	-3.08663
Mouse_embryo_E8.5_1_BC3532_N02	8.606	7746	0.649356	0	1.05	5039	4482	E8.5	E8.5_1	25	Mesoderm	Extraembryonic mesoderm	12.8327	-1.40575
Mouse_embryo_E8.5_1_BC2083_N03	4.337	16320	0.325789	0	0	5326	4357	E8.5	E8.5_1	7	Mesoderm	Neuromesodermal progenitors	12.5779	-5.47719
Mouse_embryo_E8.5_1_BC1294_N02	9.574	16715	0.398426	0	0	6682	5649	E8.5	E8.5_1	7	Mesoderm	Neuromesodermal progenitors	12.6149	-4.03037
Mouse_embryo_E8.5_1_BC3147_N01	13.566	5481	0.735768	0	0.15	4110	3583	E8.5	E8.5_1	7	Mesoderm	Neuromesodermal progenitors	13.0658	-5.13417
Mouse_embryo_E8.5_1_BC3475_N01	5.315	4817	0.404909	0	0	1963	1809	E8.5	E8.5_1	20	Mesoderm	Paraxial mesoderm A	7.18986	10.7645
Mouse_embryo_E8.5_1_BC4052_N01	10.792	3552	0.195115	23.471	2.95	703	636	E8.5	E8.5_1	7	Mesoderm	Neuromesodermal progenitors	11.742	-4.1667
Mouse_embryo_E8.5_1_BC3981_N02	5.611	5116	0.465703	0	0	2383	2123	E8.5	E8.5_1	15	Neuroectoderm	Hindbrain	-1.15454	-13.8416
Mouse_embryo_E8.5_1_BC3341_N02	9.057	7134	0.663554	51.7743	4.05	4761	4226	E8.5	E8.5_1	7	Mesoderm	Neuromesodermal progenitors	13.017	-1.269
Mouse_embryo_E8.5_1_BC2725_N03	8.772	9693	0.681333	0	0.25	6705	5664	E8.5	E8.5_1	15	Neuroectoderm	Hindbrain	-1.45403	-13.735
Mouse_embryo_E8.5_1_BC0687_N01	4.813	14686	0.417199	42.3341	3.7	6210	5149	E8.5	E8.5_1	7	Mesoderm	Neuromesodermal progenitors	2.12854	-17.3726
Mouse_embryo_E8.5_1_BC2680_N01	11.019	6457	0.767327	0	0	5148	4326	E8.5	E8.5_1	3	Neuroectoderm	Spinal cord	0.640641	-17.4721
Mouse_embryo_E8.5_1_BC2656_N01	12.416	6736	0.723304	0	0	4904	4239	E8.5	E8.5_1	26	Neuroectoderm	Forebrain/midbrain	6.10828	-13.413
Mouse_embryo_E8.5_1_BC0935_N04	5.586	26601	0.510781	0	0.9	15184	9644	E8.5	E8.5_1	3	Neuroectoderm	Spinal cord	-1.01413	-15.8071
Mouse_embryo_E8.5_1_BC3492_N01	10.686	4810	0.566175	4.1413	1.9	2725	2453	E8.5	E8.5_1	7	Mesoderm	Neuromesodermal progenitors	12.6769	-4.39239
Mouse_embryo_E8.5_1_BC0827_N02	11.525	20249	0.659171	0	0.85	13455	10189	E8.5	E8.5_1	56	Neuroectoderm	Forebrain/midbrain	2.75178	-13.3386
Mouse_embryo_E8.5_1_BC2008_N03	6.632	15411	0.340293	0	1	5264	4494	E8.5	E8.5_1	26	Neuroectoderm	Forebrain/midbrain	4.90739	-13.8794
Mouse_embryo_E8.5_1_BC4104_N01	7.784	3467	0.401554	0	0	1395	1281	E8.5	E8.5_1	3	Neuroectoderm	Spinal cord	1.19819	-16.3588
Mouse_embryo_E8.5_1_BC2579_N02	15.99	8639	0.822416	0	0	7257	5787	E8.5	E8.5_1	3	Neuroectoderm	Spinal cord	0.338765	-17.7541
Mouse_embryo_E8.5_1_BC1758_N02	12.946	11001	0.623353	0	1	6860	5841	E8.5	E8.5_1	15	Neuroectoderm	Hindbrain	-1.32744	-14.7489
Mouse_embryo_E8.5_1_BC3452_N03	16.01	9621	0.757345	0	1.25	7347	5804	E8.5	E8.5_1	7	Mesoderm	Neuromesodermal progenitors	12.595	-5.6143
Mouse_embryo_E8.5_1_BC3068_N01	13.083	5716	0.60737	7.90586	2.15	3527	3045	E8.5	E8.5_1	7	Mesoderm	Neuromesodermal progenitors	12.9937	-4.40701
Mouse_embryo_E8.5_1_BC2546_N01	7.297	7028	0.488697	0	0	3459	3066	E8.5	E8.5_1	7	Mesoderm	Neuromesodermal progenitors	13.4994	-2.76312
Mouse_embryo_E8.5_1_BC1834_N01	4.985	8862	0.269514	0	0.9	2448	2076	E8.5	E8.5_1	7	Mesoderm	Neuromesodermal progenitors	12.7745	-4.0299
Mouse_embryo_E8.5_1_BC2107_N02	5.968	9535	0.574233	2.24638	1.75	5558	4736	E8.5	E8.5_1	30	Neuroectoderm	floor plate	4.21855	-12.0413
Mouse_embryo_E8.5_1_BC1944_N01	5.805	8703	0.411508	0	1	3583	3322	E8.5	E8.5_1	26	Neuroectoderm	Forebrain/midbrain	5.15526	-12.7572
Mouse_embryo_E8.5_1_BC0416_N01	12.799	17777	0.690745	128.624	6.3	12307	9492	E8.5	E8.5_1	30	Neuroectoderm	floor plate	3.23572	-12.2571
Mouse_embryo_E8.5_1_BC1560_N01	7.311	10042	0.616807	0	0.7	6239	5294	E8.5	E8.5_1	9	Mesoderm	Paraxial mesoderm	9.40221	9.13229
Mouse_embryo_E8.5_1_BC0358_N01	5.414	18817	0.42385	0	0.55	7976	6665	E8.5	E8.5_1	26	Neuroectoderm	Forebrain/midbrain	4.7823	-12.6496
Mouse_embryo_E8.5_1_BC2213_N04	11.577	14026	0.713038	0	0.85	10041	7918	E8.5	E8.5_1	16	Mesoderm	Endothelium	-11.9089	9.83179
Mouse_embryo_E8.5_1_BC3666_N02	8.65	6303	0.614874	124.639	6.2	3894	3308	E8.5	E8.5_1	25	Mesoderm	Extraembryonic mesoderm	12.0093	-1.05658
Mouse_embryo_E8.5_1_BC0500_N01	8.046	16707	0.258129	0	0.2	4358	3115	E8.5	E8.5_1	9	Mesoderm	Paraxial mesoderm	1.2439	3.98321
Mouse_embryo_E8.5_1_BC2378_N02	16.453	11029	0.665136	5.63365	2	7675	5993	E8.5	E8.5_1	46	Mesoderm	First heart field	-3.79353	6.89512
Mouse_embryo_E8.5_1_BC0510_N01	16.488	16031	0.242523	0	0.15	4103	2331	E8.5	E8.5_1	10	Mesoderm	Somatic mesoderm	-0.0492306	3.93508
Mouse_embryo_E8.5_1_BC3358_N02	6.823	8102	0.51911	0	0.05	4224	3786	E8.5	E8.5_1	25	Mesoderm	Extraembryonic mesoderm	12.5877	-0.2317
Mouse_embryo_E8.5_1_BC0703_N01	5.351	13835	0.260619	0	0.4	3847	2595	E8.5	E8.5_1	14	Mesoderm	Primitive erythroid cells	-16.504	-0.158154
Mouse_embryo_E8.5_1_BC1073_N01	10.912	12399	0.292377	128.624	6.3	3636	3237	E8.5	E8.5_1	7	Mesoderm	Neuromesodermal progenitors	11.8621	-3.2058
Mouse_embryo_E8.5_1_BC0652_N02	9.731	16226	0.529668	0	0	8623	7163	E8.5	E8.5_1	7	Mesoderm	Neuromesodermal progenitors	12.9026	-2.977
Mouse_embryo_E8.5_1_BC4468_N01	9.046	3127	0.637202	0	0	2141	1110	E8.5	E8.5_1	13	Mesoderm	Mesenchymal stromal cells	-0.543467	0.812898
Mouse_embryo_E8.5_1_BC1005_N02	4.689	18158	0.372183	0	0.8	6770	5613	E8.5	E8.5_1	26	Neuroectoderm	Forebrain/midbrain	5.42799	-12.7465
Mouse_embryo_E8.5_1_BC0920_N01	8.809	13005	0.669446	13.0424	2.45	8832	7256	E8.5	E8.5_1	37	Neuroectoderm	Neural crest	8.26353	-8.91968
Mouse_embryo_E8.5_1_BC1508_N01	11.469	10320	0.575162	0	0.4	5942	5253	E8.5	E8.5_1	20	Mesoderm	Paraxial mesoderm A	7.84126	9.86167
Mouse_embryo_E8.5_1_BC4161_N02	14.01	4288	0.739937	0	0	4228	1460	E8.5	E8.5_1	13	Mesoderm	Mesenchymal stromal cells	-0.694845	1.47688
Mouse_embryo_E8.5_1_BC3652_N02	12.255	6968	0.655237	0	0.1	4567	3786	E8.5	E8.5_1	16	Mesoderm	Endothelium	-11.7706	8.97435
Mouse_embryo_E8.5_1_BC0829_N03	13.913	21755	0.662483	0	0.35	14517	10578	E8.5	E8.5_1	15	Neuroectoderm	Hindbrain	-0.88861	-13.5405
Mouse_embryo_E8.5_1_BC2891_N03	13.84	10826	0.67529	0	0.55	7439	5837	E8.5	E8.5_1	15	Neuroectoderm	Hindbrain	-1.37187	-13.2697
Mouse_embryo_E8.5_1_BC2065_N02	7.563	13656	0.148986	0	0.4	2035	1700	E8.5	E8.5_1	13	Mesoderm	Mesenchymal stromal cells	-0.528158	1.77019
Mouse_embryo_E8.5_1_BC4097_N02	11.751	5406	0.671658	0	0.7	3633	3195	E8.5	E8.5_1	7	Mesoderm	Neuromesodermal progenitors	12.7499	-5.05078
Mouse_embryo_E8.5_1_BC1144_N01	9.867	11833	0.595975	0	0	7166	5947	E8.5	E8.5_1	7	Mesoderm	Neuromesodermal progenitors	12.2436	-5.53915
Mouse_embryo_E8.5_1_BC3082_N02	10.131	9525	0.456023	0	0.35	4350	3548	E8.5	E8.5_1	14	Mesoderm	Primitive erythroid cells	-16.4606	-0.067098
Mouse_embryo_E8.5_1_BC2268_N02	6.759	9047	0.438232	0	0	3966	3568	E8.5	E8.5_1	7	Mesoderm	Neuromesodermal progenitors	12.3557	-5.64063
Mouse_embryo_E8.5_1_BC0880_N01	5.041	13443	0.341247	21.1433	2.85	4614	3965	E8.5	E8.5_1	10	Mesoderm	Somatic mesoderm	-0.428687	6.16707
Mouse_embryo_E8.5_1_BC4167_N01	16.782	3343	0.810232	0	0	2724	2339	E8.5	E8.5_1	3	Neuroectoderm	Spinal cord	-0.0885236	-17.5695
Mouse_embryo_E8.5_1_BC3294_N02	9.333	7058	0.479603	0	0	3386	2852	E8.5	E8.5_1	14	Mesoderm	Primitive erythroid cells	-15.0376	1.57337
Mouse_embryo_E8.5_1_BC0755_N03	6.826	19584	0.370143	18.0175	2.7	7535	4284	E8.5	E8.5_1	51	Mesoderm	Amniochorionic mesoderm A	-3.8536	7.45347
Mouse_embryo_E8.5_1_BC4393_N01	27.063	2675	0.741581	0	0.8	2224	1556	E8.5	E8.5_1	4	Surface ectoderm	Pre-epidermal keratinocytes	-0.371758	-1.68488
Mouse_embryo_E8.5_1_BC4184_N02	20.105	5091	0.658034	128.624	6.3	3354	2794	E8.5	E8.5_1	16	Mesoderm	Endothelium	-9.06271	8.63678
Mouse_embryo_E8.5_1_BC2258_N02	12.086	11965	0.712604	57.9684	4.25	8537	7070	E8.5	E8.5_1	15	Neuroectoderm	Hindbrain	0.838928	-13.3601
Mouse_embryo_E8.5_1_BC3808_N01	9.018	3973	0.754519	0	0	3089	2792	E8.5	E8.5_1	9	Mesoderm	Paraxial mesoderm	10.1122	9.17901
Mouse_embryo_E8.5_1_BC0265_N03	4.777	40612	0.268353	0	0	10904	8812	E8.5	E8.5_1	7	Mesoderm	Neuromesodermal progenitors	13.4569	-2.33616
Mouse_embryo_E8.5_1_BC0940_N02	5.273	18945	0.431307	0	0	8222	6664	E8.5	E8.5_1	37	Neuroectoderm	Neural crest	8.08306	-7.56737
Mouse_embryo_E8.5_1_BC0217_N03	5.146	30155	0.377469	108.308	5.75	11392	8690	E8.5	E8.5_1	25	Mesoderm	Extraembryonic mesoderm	12.3373	-0.691082
Mouse_embryo_E8.5_1_BC0938_N02	5.774	21277	0.429417	27.851	3.15	9138	7631	E8.5	E8.5_1	20	Mesoderm	Paraxial mesoderm A	6.46519	11.338
Mouse_embryo_E8.5_1_BC1316_N02	19.334	16132	0.344711	1.0397	1.65	5999	3422	E8.5	E8.5_1	10	Mesoderm	Somatic mesoderm	0.0655259	5.6512
Mouse_embryo_E8.5_1_BC2273_N02	13.782	11484	0.605368	0	0	7015	5530	E8.5	E8.5_1	3	Neuroectoderm	Spinal cord	-0.406614	-17.9291
Mouse_embryo_E8.5_1_BC3248_N01	9.599	5294	0.674462	0	0	3634	3248	E8.5	E8.5_1	46	Mesoderm	First heart field	-4.45295	6.66764
Mouse_embryo_E8.5_1_BC2236_N01	8.317	7743	0.531524	18.0175	2.7	4190	3585	E8.5	E8.5_1	7	Mesoderm	Neuromesodermal progenitors	13.6145	-3.17763
Mouse_embryo_E8.5_1_BC1995_N02	21.888	12163	0.814353	10.3794	2.3	9918	7228	E8.5	E8.5_1	20	Mesoderm	Paraxial mesoderm A	6.2627	10.9503
Mouse_embryo_E8.5_1_BC3596_N01	17.218	4616	0.69714	0	0.95	3218	2760	E8.5	E8.5_1	36	Mesoderm	Amniochorionic mesoderm B	-2.0502	6.17582
Mouse_embryo_E8.5_1_BC2850_N03	23.212	12318	0.801396	0	1.05	9874	7534	E8.5	E8.5_1	36	Mesoderm	Amniochorionic mesoderm B	-3.22528	6.76049
Mouse_embryo_E8.5_1_BC2920_N01	20.384	6129	0.706141	77.1003	4.85	4335	3748	E8.5	E8.5_1	46	Mesoderm	First heart field	-4.62139	6.08061
Mouse_embryo_E8.5_1_BC0489_N01	11.2	16884	0.545175	0	0	9226	7816	E8.5	E8.5_1	26	Neuroectoderm	Forebrain/midbrain	6.09127	-14.0906
Mouse_embryo_E8.5_1_BC1643_N03	14.073	13784	0.729263	0	0.35	10058	8069	E8.5	E8.5_1	51	Mesoderm	Amniochorionic mesoderm A	-4.19233	8.10371
Mouse_embryo_E8.5_1_BC3033_N02	14.278	8876	0.731656	15.0544	2.55	6571	5248	E8.5	E8.5_1	9	Mesoderm	Paraxial mesoderm	9.53183	9.27284
Mouse_embryo_E8.5_1_BC1548_N01	14.093	10178	0.689587	36.7475	3.5	7020	5876	E8.5	E8.5_1	16	Mesoderm	Endothelium	-8.89389	10.1684
Mouse_embryo_E8.5_1_BC2598_N02	9.399	9864	0.515427	0	0	5095	4168	E8.5	E8.5_1	61	Endoderm	Gut	-5.72561	-3.0382
Mouse_embryo_E8.5_1_BC0944_N04	6.502	21867	0.395431	18.0175	2.7	8811	7075	E8.5	E8.5_1	15	Neuroectoderm	Hindbrain	-1.18701	-14.15
Mouse_embryo_E8.5_1_BC2334_N01	11.149	7633	0.709982	0	0.1	5420	4777	E8.5	E8.5_1	16	Mesoderm	Endothelium	-10.5852	9.84278
Mouse_embryo_E8.5_1_BC2146_N01	5.755	8113	0.312754	0	0	2538	2265	E8.5	E8.5_1	14	Mesoderm	Primitive erythroid cells	-16.662	-0.7437
Mouse_embryo_E8.5_1_BC1317_N03	10.67	15903	0.657076	29.3633	3.2	10460	8203	E8.5	E8.5_1	3	Neuroectoderm	Spinal cord	1.08035	-15.8943
Mouse_embryo_E8.5_1_BC3755_N01	13.626	4213	0.543876	1.5072	1.7	2318	2028	E8.5	E8.5_1	42	Surface ectoderm	Pre-epidermal keratinocytes	1.016	-2.92751
Mouse_embryo_E8.5_1_BC0658_N01	4.711	14959	0.35187	0	0.15	5353	4498	E8.5	E8.5_1	9	Mesoderm	Paraxial mesoderm	9.4289	8.93387
Mouse_embryo_E8.5_1_BC4674_N01	10.073	2221	0.452072	0	0.15	1080	794	E8.5	E8.5_1	38	ExE embryo	Extraembryonic visceral endoderm	-1.29859	-1.46091
Mouse_embryo_E8.5_1_BC1248_N01	13.953	11438	0.705114	0	1.5	8094	6856	E8.5	E8.5_1	25	Mesoderm	Extraembryonic mesoderm	12.1351	-1.31809
Mouse_embryo_E8.5_1_BC0824_N03	13.206	27478	0.516264	119.122	6.05	14300	11006	E8.5	E8.5_1	25	Mesoderm	Extraembryonic mesoderm	11.7007	0.0931311
Mouse_embryo_E8.5_1_BC0991_N01	9.942	12882	0.710651	0	1.4	9161	7535	E8.5	E8.5_1	37	Neuroectoderm	Neural crest	10.4274	-7.13212
Mouse_embryo_E8.5_1_BC1197_N02	13.199	18869	0.679452	43.4811	3.75	12843	9923	E8.5	E8.5_1	20	Mesoderm	Paraxial mesoderm A	7.88881	10.42
Mouse_embryo_E8.5_1_BC2635_N01	12.678	6743	0.393904	0	0.5	2727	2132	E8.5	E8.5_1	38	ExE embryo	Extraembryonic visceral endoderm	-1.76549	-1.85923
Mouse_embryo_E8.5_1_BC4392_N01	16.856	2889	0.757785	27.851	3.15	2190	2000	E8.5	E8.5_1	51	Mesoderm	Amniochorionic mesoderm A	-5.04481	8.35609
Mouse_embryo_E8.5_1_BC2445_N01	10.011	7334	0.724476	0	0.85	5322	4658	E8.5	E8.5_1	37	Neuroectoderm	Neural crest	8.38009	-8.83238
Mouse_embryo_E8.5_1_BC2875_N02	15.122	9838	0.785751	27.851	3.15	7731	6310	E8.5	E8.5_1	34	Mesoderm	Splanchnic mesoderm	-1.8131	6.47938
Mouse_embryo_E8.5_1_BC1662_N01	4.085	9748	0.237587	11.1215	2.35	2316	2094	E8.5	E8.5_1	27	Mesoderm	Mesenchymal stromal cells	-3.02337	6.49666
Mouse_embryo_E8.5_1_BC2109_N02	6.776	12802	0.451691	0	0	5783	4866	E8.5	E8.5_1	16	Mesoderm	Endothelium	-9.22028	9.60681
Mouse_embryo_E8.5_1_BC3051_N01	24.486	5871	0.734593	0	0.5	4315	3382	E8.5	E8.5_1	36	Mesoderm	Amniochorionic mesoderm B	-1.69843	4.92092
Mouse_embryo_E8.5_1_BC1885_N03	16.35	13741	0.653869	78.4799	4.9	8992	6873	E8.5	E8.5_1	25	Mesoderm	Extraembryonic mesoderm	10.7401	0.516708
Mouse_embryo_E8.5_1_BC3746_N01	8.091	4239	0.766894	4.72476	1.95	3257	2972	E8.5	E8.5_1	3	Neuroectoderm	Spinal cord	1.50816	-17.6259
Mouse_embryo_E8.5_1_BC0299_N03	12.516	30147	0.750754	0	1.15	22639	15301	E8.5	E8.5_1	15	Neuroectoderm	Hindbrain	0.897462	-13.0772
Mouse_embryo_E8.5_1_BC2052_N01	8.987	8386	0.735035	0	0	6164	5317	E8.5	E8.5_1	25	Mesoderm	Extraembryonic mesoderm	11.5769	0.794166
Mouse_embryo_E8.5_1_BC3370_N01	12.031	5088	0.654353	0	0	3330	3058	E8.5	E8.5_1	20	Mesoderm	Paraxial mesoderm A	6.51131	10.1603
Mouse_embryo_E8.5_1_BC1400_N01	13.133	10773	0.755147	0	0.5	8142	6739	E8.5	E8.5_1	56	Neuroectoderm	Forebrain/midbrain	3.18342	-13.2344
Mouse_embryo_E8.5_1_BC2143_N01	5.576	8118	0.239395	0	0	1947	1785	E8.5	E8.5_1	7	Mesoderm	Neuromesodermal progenitors	12.6346	-3.26202
Mouse_embryo_E8.5_1_BC3517_N01	11.266	4754	0.724528	0	0	3456	3038	E8.5	E8.5_1	16	Mesoderm	Endothelium	-8.99096	10.391
Mouse_embryo_E8.5_1_BC3890_N06	26.389	9696	0.353592	0	0.55	3450	1869	E8.5	E8.5_1	13	Mesoderm	Mesenchymal stromal cells	-1.50661	2.40882
Mouse_embryo_E8.5_1_BC1751_N01	14.728	9456	0.733608	81.9611	5	6937	6057	E8.5	E8.5_1	25	Mesoderm	Extraembryonic mesoderm	12.2845	-0.205544
Mouse_embryo_E8.5_1_BC2303_N01	11.001	7693	0.64641	0	0	4978	4388	E8.5	E8.5_1	20	Mesoderm	Paraxial mesoderm A	7.91775	10.7562
Mouse_embryo_E8.5_1_BC3865_N02	12.905	6002	0.739577	0	1.05	4612	3585	E8.5	E8.5_1	10	Mesoderm	Somatic mesoderm	-1.30447	6.9998
Mouse_embryo_E8.5_1_BC2101_N02	8.638	12336	0.554457	0	0	6842	5909	E8.5	E8.5_1	20	Mesoderm	Paraxial mesoderm A	6.66559	10.6299
Mouse_embryo_E8.5_1_BC3208_N02	17.152	8609	0.638487	0	1.55	5521	3715	E8.5	E8.5_1	4	Surface ectoderm	Pre-epidermal keratinocytes	-0.649007	-1.02964
Mouse_embryo_E8.5_1_BC1047_N03	8.355	17382	0.347069	0	0	6039	5035	E8.5	E8.5_1	50	Mesoderm	White blood cells	-14.1551	2.31673
Mouse_embryo_E8.5_1_BC1753_N01	4.088	9420	0.322505	30.3855	3.25	3038	2761	E8.5	E8.5_1	50	Mesoderm	White blood cells	-13.32	3.34706
Mouse_embryo_E8.5_1_BC2990_N02	6.587	10457	0.524031	0	0	5517	4802	E8.5	E8.5_1	26	Neuroectoderm	Forebrain/midbrain	5.26773	-13.0201
Mouse_embryo_E8.5_1_BC1551_N03	12.692	15107	0.642706	12.2629	2.4	9710	7734	E8.5	E8.5_1	30	Neuroectoderm	floor plate	1.73672	-12.2761
Mouse_embryo_E8.5_1_BC0367_N02	6.254	28375	0.151857	0	0.3	4317	3229	E8.5	E8.5_1	27	Mesoderm	Mesenchymal stromal cells	-0.90651	-0.728535
Mouse_embryo_E8.5_1_BC3712_N03	11.376	7670	0.631497	85.4876	5.1	4848	4153	E8.5	E8.5_1	25	Mesoderm	Extraembryonic mesoderm	-4.08657	8.43317
Mouse_embryo_E8.5_1_BC0142_N01	8.186	25348	0.492792	77.1003	4.85	12511	10014	E8.5	E8.5_1	9	Mesoderm	Paraxial mesoderm	9.97279	9.18642
Mouse_embryo_E8.5_1_BC4777_N01	19.121	2182	0.675527	0	0	1474	1322	E8.5	E8.5_1	38	ExE embryo	Extraembryonic visceral endoderm	0.471364	-2.3835
Mouse_embryo_E8.5_1_BC2755_N02	11.903	7583	0.694759	0	0.85	5276	4640	E8.5	E8.5_1	20	Mesoderm	Paraxial mesoderm A	8.57501	10.4919
Mouse_embryo_E8.5_1_BC4495_N01	17.994	2674	0.671121	0	0.55	1808	1697	E8.5	E8.5_1	51	Mesoderm	Amniochorionic mesoderm A	-4.63037	7.64726
Mouse_embryo_E8.5_1_BC3146_N01	11.76	5577	0.242946	0	0.15	1369	1093	E8.5	E8.5_1	10	Mesoderm	Somatic mesoderm	-0.268294	3.2717
Mouse_embryo_E8.5_1_BC1681_N02	11.188	14103	0.590652	15.8839	2.6	8366	7062	E8.5	E8.5_1	20	Mesoderm	Paraxial mesoderm A	6.63659	10.3646
Mouse_embryo_E8.5_1_BC2387_N01	9.316	7162	0.458356	0	0	3434	2877	E8.5	E8.5_1	38	ExE embryo	Extraembryonic visceral endoderm	-2.08261	-2.26598
Mouse_embryo_E8.5_1_BC2376_N02	15.565	11882	0.705117	0	1.15	8613	6828	E8.5	E8.5_1	26	Neuroectoderm	Forebrain/midbrain	6.31241	-13.2015
Mouse_embryo_E8.5_1_BC3047_N01	8.594	5805	0.556671	0	0	3271	2760	E8.5	E8.5_1	61	Endoderm	Gut	-5.17296	-2.74309
Mouse_embryo_E8.5_1_BC1273_N01	19.802	11563	0.420245	68.9815	4.6	4932	3636	E8.5	E8.5_1	20	Mesoderm	Paraxial mesoderm A	6.01172	10.8034
Mouse_embryo_E8.5_1_BC0304_N01	4.172	19880	0.345988	21.1433	2.85	6881	5762	E8.5	E8.5_1	9	Mesoderm	Paraxial mesoderm	8.99956	8.49683
Mouse_embryo_E8.5_1_BC0853_N01	4.263	13643	0.237864	0	1.25	3278	2660	E8.5	E8.5_1	4	Surface ectoderm	Pre-epidermal keratinocytes	0.576037	-3.83424
Mouse_embryo_E8.5_1_BC1863_N01	8.204	9004	0.492337	0	0.85	4433	3981	E8.5	E8.5_1	38	ExE embryo	Extraembryonic visceral endoderm	-2.94301	-3.66406
Mouse_embryo_E8.5_1_BC2251_N03	15.654	15687	0.594428	0	0.4	9345	7328	E8.5	E8.5_1	10	Mesoderm	Somatic mesoderm	-0.433088	6.68103
Mouse_embryo_E8.5_1_BC3555_N02	7.329	6681	0.571108	3.30069	1.85	3819	3482	E8.5	E8.5_1	25	Mesoderm	Extraembryonic mesoderm	12.132	-0.624268
Mouse_embryo_E8.5_1_BC1684_N01	6.584	9681	0.364322	15.0544	2.55	3527	3261	E8.5	E8.5_1	37	Neuroectoderm	Neural crest	8.42039	-8.80584
Mouse_embryo_E8.5_1_BC3615_N02	13.029	7944	0.741188	0	0.65	5888	5025	E8.5	E8.5_1	20	Mesoderm	Paraxial mesoderm A	6.53785	10.9383
Mouse_embryo_E8.5_1_BC3466_N01	17.123	4865	0.78309	0	1.45	3816	3385	E8.5	E8.5_1	9	Mesoderm	Paraxial mesoderm	9.19925	9.10134
Mouse_embryo_E8.5_1_BC2602_N01	6.733	6899	0.56058	0	0.15	3868	3464	E8.5	E8.5_1	3	Neuroectoderm	Spinal cord	-0.636934	-16.2157
Mouse_embryo_E8.5_1_BC1809_N02	9.448	10703	0.655282	0	0.35	7022	6038	E8.5	E8.5_1	7	Mesoderm	Neuromesodermal progenitors	12.9456	-5.0729
Mouse_embryo_E8.5_1_BC2389_N01	10.534	7082	0.728549	0	0.2	5451	4386	E8.5	E8.5_1	37	Neuroectoderm	Neural crest	9.21397	-8.14239
Mouse_embryo_E8.5_1_BC1779_N03	15.379	14028	0.774717	57.9684	4.25	10939	8526	E8.5	E8.5_1	3	Neuroectoderm	Spinal cord	-1.19442	-16.3088
Mouse_embryo_E8.5_1_BC1983_N01	11.933	8978	0.567089	0	0.1	5152	3878	E8.5	E8.5_1	38	ExE embryo	Extraembryonic visceral endoderm	-3.0468	-2.27501
Mouse_embryo_E8.5_1_BC3107_N01	6.494	5642	0.551266	35.6606	3.45	3113	2874	E8.5	E8.5_1	42	Surface ectoderm	Pre-epidermal keratinocytes	1.25265	-3.83522
Mouse_embryo_E8.5_1_BC4288_N01	27.591	3244	0.699337	0	0.35	2319	1779	E8.5	E8.5_1	27	Mesoderm	Mesenchymal stromal cells	-0.733895	-1.17148
Mouse_embryo_E8.5_1_BC1552_N01	21.023	9365	0.467787	9.29548	2.25	4843	2858	E8.5	E8.5_1	10	Mesoderm	Somatic mesoderm	-0.214113	5.65648
Mouse_embryo_E8.5_1_BC2063_N01	9.865	8359	0.671649	1.0397	1.65	5617	4931	E8.5	E8.5_1	30	Neuroectoderm	floor plate	4.24087	-11.9668
Mouse_embryo_E8.5_1_BC1896_N01	12.979	8836	0.793683	0	0	7036	5774	E8.5	E8.5_1	3	Neuroectoderm	Spinal cord	0.0562962	-17.5947
Mouse_embryo_E8.5_1_BC3469_N01	7.381	4851	0.64718	0	0	3144	2891	E8.5	E8.5_1	25	Mesoderm	Extraembryonic mesoderm	11.5675	-0.517906
Mouse_embryo_E8.5_1_BC1878_N03	4.272	15206	0.384327	0	0.3	5851	5062	E8.5	E8.5_1	20	Mesoderm	Paraxial mesoderm A	6.30653	10.5065
Mouse_embryo_E8.5_1_BC2574_N01	13.047	6996	0.761857	0	0.05	5333	4680	E8.5	E8.5_1	37	Neuroectoderm	Neural crest	9.18753	-7.42059
Mouse_embryo_E8.5_1_BC2440_N02	20.522	7628	0.65431	0	1.35	6125	3346	E8.5	E8.5_1	4	Surface ectoderm	Pre-epidermal keratinocytes	0.205355	-3.43979
Mouse_embryo_E8.5_1_BC2864_N01	6.806	6266	0.645125	46.3906	3.85	4043	3680	E8.5	E8.5_1	15	Neuroectoderm	Hindbrain	0.717907	-13.7892
Mouse_embryo_E8.5_1_BC2511_N01	6.475	7142	0.534929	0	1.15	3821	3462	E8.5	E8.5_1	30	Neuroectoderm	floor plate	-2.47956	-13.95
Mouse_embryo_E8.5_1_BC0921_N02	12.593	14504	0.781728	0	0.1	11457	8889	E8.5	E8.5_1	3	Neuroectoderm	Spinal cord	-0.0970149	-15.9018
Mouse_embryo_E8.5_1_BC3720_N01	16.811	3884	0.674105	4.72476	1.95	2900	2225	E8.5	E8.5_1	46	Mesoderm	First heart field	-5.25797	6.14506
Mouse_embryo_E8.5_1_BC3826_N02	6.306	6510	0.315869	0	0.25	2080	1840	E8.5	E8.5_1	15	Neuroectoderm	Hindbrain	-1.03688	-13.2787
Mouse_embryo_E8.5_1_BC2015_N02	7.003	10062	0.498311	0	0	5016	4237	E8.5	E8.5_1	3	Neuroectoderm	Spinal cord	0.650413	-17.6997
Mouse_embryo_E8.5_1_BC2826_N03	15.488	10419	0.653167	0	1.05	6806	5732	E8.5	E8.5_1	51	Mesoderm	Amniochorionic mesoderm A	-4.61004	7.81345
Mouse_embryo_E8.5_1_BC2793_N01	13.497	6336	0.743447	0	0	4822	4050	E8.5	E8.5_1	9	Mesoderm	Paraxial mesoderm	9.79831	9.84584
Mouse_embryo_E8.5_1_BC0719_N02	19.15	20569	0.727613	18.8944	2.75	14967	10716	E8.5	E8.5_1	51	Mesoderm	Amniochorionic mesoderm A	-5.11337	7.93979
Mouse_embryo_E8.5_1_BC4162_N01	6.017	3343	0.645306	0	0.95	2165	2017	E8.5	E8.5_1	25	Mesoderm	Extraembryonic mesoderm	11.3641	0.774175
Mouse_embryo_E8.5_1_BC0136_N02	7.606	32096	0.446405	0	1.2	14343	11416	E8.5	E8.5_1	25	Mesoderm	Extraembryonic mesoderm	11.764	0.310136
Mouse_embryo_E8.5_1_BC3447_N02	18.756	7677	0.708247	2.24638	1.75	5445	4355	E8.5	E8.5_1	48	Mesoderm	Mesenchymal stromal cells	2.76564	3.38061
Mouse_embryo_E8.5_1_BC3312_N02	15.102	7471	0.677579	11.1215	2.35	5071	4409	E8.5	E8.5_1	56	Neuroectoderm	Forebrain/midbrain	2.68437	-12.8135
Mouse_embryo_E8.5_1_BC0743_N02	14.131	17920	0.689728	25.8749	3.05	12362	9206	E8.5	E8.5_1	16	Mesoderm	Endothelium	-11.5005	9.82834
Mouse_embryo_E8.5_1_BC1318_N02	7.157	18022	0.5213	51.7743	4.05	9398	7810	E8.5	E8.5_1	56	Neuroectoderm	Forebrain/midbrain	3.26922	-12.7698
Mouse_embryo_E8.5_1_BC3396_N03	15.377	8478	0.753819	0	0.55	6415	5117	E8.5	E8.5_1	9	Mesoderm	Paraxial mesoderm	9.94582	9.44039
Mouse_embryo_E8.5_1_BC3156_N01	4.254	5536	0.32631	11.1215	2.35	1812	1652	E8.5	E8.5_1	9	Mesoderm	Paraxial mesoderm	9.12928	9.09415
Mouse_embryo_E8.5_1_BC0424_N02	10.555	21151	0.45525	79.8669	4.95	9629	7006	E8.5	E8.5_1	38	ExE embryo	Extraembryonic visceral endoderm	-2.93117	-3.10252
Mouse_embryo_E8.5_1_BC3902_N03	11.424	8031	0.669612	46.3906	3.85	5381	4740	E8.5	E8.5_1	9	Mesoderm	Paraxial mesoderm	10.391	9.16163
Mouse_embryo_E8.5_1_BC4072_N02	13.906	5621	0.730879	95.5947	5.4	4109	2843	E8.5	E8.5_1	15	Neuroectoderm	Hindbrain	-0.0131168	-12.1826
Mouse_embryo_E8.5_1_BC1470_N01	9.069	10476	0.394298	0	0.65	4135	3703	E8.5	E8.5_1	37	Neuroectoderm	Neural crest	8.85839	-7.22274
Mouse_embryo_E8.5_1_BC4740_N01	6.457	2050	0.296549	21.1433	2.85	653	495	E8.5	E8.5_1	33	Mesoderm	Mesenchymal stromal cells	11.3596	-1.61114
Mouse_embryo_E8.5_1_BC4206_N02	19.426	4780	0.77055	2.24638	1.75	3684	3165	E8.5	E8.5_1	51	Mesoderm	Amniochorionic mesoderm A	-4.49415	8.40497
Mouse_embryo_E8.5_1_BC2773_N01	12.324	6334	0.714418	0	0	4628	4009	E8.5	E8.5_1	25	Mesoderm	Extraembryonic mesoderm	12.0277	0.727979
Mouse_embryo_E8.5_1_BC3455_N01	10.004	4862	0.589187	23.471	2.95	2986	2363	E8.5	E8.5_1	38	ExE embryo	Extraembryonic visceral endoderm	-3.6978	-2.8657
Mouse_embryo_E8.5_1_BC3430_N04	10.06	9924	0.703574	0	1.05	7009	5734	E8.5	E8.5_1	3	Neuroectoderm	Spinal cord	0.766452	-15.6385
Mouse_embryo_E8.5_1_BC2770_N02	12.609	9707	0.715859	0	0.75	6956	6101	E8.5	E8.5_1	20	Mesoderm	Paraxial mesoderm A	8.34466	10.691
Mouse_embryo_E8.5_1_BC0931_N01	4.161	13097	0.350817	0	0	4615	3937	E8.5	E8.5_1	7	Mesoderm	Neuromesodermal progenitors	13.2128	-2.3493
Mouse_embryo_E8.5_1_BC2586_N01	14.452	6937	0.658796	36.7475	3.5	4576	4045	E8.5	E8.5_1	26	Neuroectoderm	Forebrain/midbrain	6.10393	-12.92
Mouse_embryo_E8.5_1_BC1785_N01	9.697	9274	0.46311	0	0	4306	3786	E8.5	E8.5_1	16	Mesoderm	Endothelium	-11.3429	9.9003
Mouse_embryo_E8.5_1_BC4311_N01	17.514	3134	0.736629	22.5307	2.9	2369	1833	E8.5	E8.5_1	9	Mesoderm	Paraxial mesoderm	8.53849	7.89296
Mouse_embryo_E8.5_1_BC1184_N01	20.041	12046	0.680752	27.851	3.15	8216	6401	E8.5	E8.5_1	4	Surface ectoderm	Pre-epidermal keratinocytes	-1.9045	-3.82362
Mouse_embryo_E8.5_1_BC2349_N01	8.736	7542	0.374273	0	0	2831	2603	E8.5	E8.5_1	26	Neuroectoderm	Forebrain/midbrain	5.61298	-13.2427
Mouse_embryo_E8.5_1_BC0821_N02	7.451	17111	0.540891	0	0.05	9266	7475	E8.5	E8.5_1	26	Neuroectoderm	Forebrain/midbrain	4.83273	-12.5747
Mouse_embryo_E8.5_1_BC3446_N01	6.393	4907	0.654261	0	0.15	3217	2950	E8.5	E8.5_1	37	Neuroectoderm	Neural crest	8.75291	-8.61023
Mouse_embryo_E8.5_1_BC2399_N01	10.811	7437	0.679903	0	0.25	5068	4531	E8.5	E8.5_1	46	Mesoderm	First heart field	-4.09214	6.77876
Mouse_embryo_E8.5_1_BC3892_N01	8.89	3910	0.62698	0	0.75	2454	2190	E8.5	E8.5_1	56	Neuroectoderm	Forebrain/midbrain	2.92659	-13.2409
Mouse_embryo_E8.5_1_BC1048_N02	8.842	17815	0.466644	4.72476	1.95	8317	6943	E8.5	E8.5_1	46	Mesoderm	First heart field	-3.78221	6.81974
Mouse_embryo_E8.5_1_BC0289_N02	6.34	27169	0.243697	27.851	3.15	6621	5405	E8.5	E8.5_1	46	Mesoderm	First heart field	-4.52144	6.86754
Mouse_embryo_E8.5_1_BC4187_N01	5.806	3268	0.439376	0	1.3	1464	1039	E8.5	E8.5_1	37	Neuroectoderm	Neural crest	8.92258	-7.10012
Mouse_embryo_E8.5_1_BC3239_N01	14.912	5392	0.637572	0	0.95	3455	3168	E8.5	E8.5_1	7	Mesoderm	Neuromesodermal progenitors	13.661	-2.69142
Mouse_embryo_E8.5_1_BC4110_N02	16.502	5092	0.76932	0	1.05	3962	3377	E8.5	E8.5_1	9	Mesoderm	Paraxial mesoderm	8.81417	8.62795
Mouse_embryo_E8.5_1_BC2628_N01	16.144	6775	0.69466	0	0.05	4748	4048	E8.5	E8.5_1	51	Mesoderm	Amniochorionic mesoderm A	-4.35733	8.03618
Mouse_embryo_E8.5_1_BC4256_N01	15.042	3205	0.620112	27.851	3.15	1998	1751	E8.5	E8.5_1	38	ExE embryo	Extraembryonic visceral endoderm	-1.61888	-1.88813
Mouse_embryo_E8.5_1_BC2946_N01	10.813	6031	0.669022	0	0	4071	3612	E8.5	E8.5_1	26	Neuroectoderm	Forebrain/midbrain	4.69996	-13.2661
Mouse_embryo_E8.5_1_BC3969_N01	10.99	3713	0.642971	29.3633	3.2	2415	2239	E8.5	E8.5_1	3	Neuroectoderm	Spinal cord	-1.13816	-15.4174
Mouse_embryo_E8.5_1_BC3643_N01	14.432	4216	0.710363	119.122	6.05	3208	2571	E8.5	E8.5_1	42	Surface ectoderm	Pre-epidermal keratinocytes	0.974794	-3.87454
Mouse_embryo_E8.5_1_BC2829_N01	15.461	6354	0.610424	0	0.95	3900	3337	E8.5	E8.5_1	9	Mesoderm	Paraxial mesoderm	8.60813	8.37316
Mouse_embryo_E8.5_1_BC4605_N02	10.57	3973	0.658756	0	0.1	2637	2331	E8.5	E8.5_1	20	Mesoderm	Paraxial mesoderm A	7.84679	9.9383
Mouse_embryo_E8.5_1_BC3281_N01	14.81	5475	0.585357	0	1.4	3350	2332	E8.5	E8.5_1	9	Mesoderm	Paraxial mesoderm	8.09669	7.40994
Mouse_embryo_E8.5_1_BC3574_N02	9.528	7154	0.690833	26.8571	3.1	4974	4364	E8.5	E8.5_1	20	Mesoderm	Paraxial mesoderm A	6.97304	10.0198
Mouse_embryo_E8.5_1_BC2618_N03	15.44	10889	0.772673	0	0.75	8426	6690	E8.5	E8.5_1	3	Neuroectoderm	Spinal cord	-0.770704	-17.1489
Mouse_embryo_E8.5_1_BC2493_N01	7.741	7132	0.498958	0	0.6	3592	3204	E8.5	E8.5_1	10	Mesoderm	Somatic mesoderm	-1.10527	6.97307
Mouse_embryo_E8.5_1_BC0713_N02	13.751	24045	0.40134	49.3586	3.95	9706	7730	E8.5	E8.5_1	9	Mesoderm	Paraxial mesoderm	9.95091	7.64709
Mouse_embryo_E8.5_1_BC1411_N02	12.928	15448	0.655837	0	0	10134	7958	E8.5	E8.5_1	51	Mesoderm	Amniochorionic mesoderm A	-5.28573	8.48624
Mouse_embryo_E8.5_1_BC3052_N02	10.724	7743	0.695261	0	0	5414	4649	E8.5	E8.5_1	9	Mesoderm	Paraxial mesoderm	9.47612	10.0173
Mouse_embryo_E8.5_1_BC2132_N01	10.832	8155	0.663888	2.24638	1.75	5416	4707	E8.5	E8.5_1	7	Mesoderm	Neuromesodermal progenitors	11.8725	-1.69682
Mouse_embryo_E8.5_1_BC2749_N01	11.547	6526	0.7197	0	0	4709	4209	E8.5	E8.5_1	9	Mesoderm	Paraxial mesoderm	10.4252	8.92372
Mouse_embryo_E8.5_1_BC4350_N01	14.23	2964	0.756594	0	0	2266	2014	E8.5	E8.5_1	3	Neuroectoderm	Spinal cord	-1.07642	-16.6348
Mouse_embryo_E8.5_1_BC1305_N03	6.731	20533	0.332441	0	0.4	6828	5760	E8.5	E8.5_1	9	Mesoderm	Paraxial mesoderm	9.61446	8.5761
Mouse_embryo_E8.5_1_BC2222_N02	12.032	9705	0.750361	24.4236	3	7283	6070	E8.5	E8.5_1	3	Neuroectoderm	Spinal cord	-1.20664	-16.2967
Mouse_embryo_E8.5_1_BC3191_N01	7.064	5410	0.47606	0	0.05	2615	2374	E8.5	E8.5_1	25	Mesoderm	Extraembryonic mesoderm	12.0076	0.635898
Mouse_embryo_E8.5_1_BC2523_N01	11.631	7085	0.717584	0	0.55	5097	4507	E8.5	E8.5_1	15	Neuroectoderm	Hindbrain	0.148579	-14.2255
Mouse_embryo_E8.5_1_BC2726_N02	14.525	8270	0.664497	36.7475	3.5	5512	4399	E8.5	E8.5_1	0	Mesoderm	Endothelium	-8.12071	6.30813
Mouse_embryo_E8.5_1_BC2501_N01	5.941	7172	0.507939	0	0.05	3647	3374	E8.5	E8.5_1	25	Mesoderm	Extraembryonic mesoderm	12.8651	-0.750858
Mouse_embryo_E8.5_1_BC2054_N01	12.654	8388	0.635877	0	0.5	5342	4650	E8.5	E8.5_1	46	Mesoderm	First heart field	-5.22297	6.67349
Mouse_embryo_E8.5_1_BC0762_N01	5.797	14336	0.245574	0	1.05	3523	2738	E8.5	E8.5_1	45	Mesoderm	Mesenchymal stromal cells	2.29113	3.59544
Mouse_embryo_E8.5_1_BC4550_N01	18.013	2184	0.736239	0	0.35	1993	1189	E8.5	E8.5_1	10	Mesoderm	Somatic mesoderm	-0.191424	5.33512
Mouse_embryo_E8.5_1_BC1067_N01	4.75	12356	0.310545	13.0424	2.45	3861	3466	E8.5	E8.5_1	7	Mesoderm	Neuromesodermal progenitors	12.1805	-5.34142
Mouse_embryo_E8.5_1_BC3348_N03	13.077	8140	0.615742	35.6606	3.45	5030	4100	E8.5	E8.5_1	4	Surface ectoderm	Pre-epidermal keratinocytes	-0.301681	-2.64237
Mouse_embryo_E8.5_1_BC1085_N02	7.223	16710	0.430575	50.5619	4	7216	6083	E8.5	E8.5_1	42	Surface ectoderm	Pre-epidermal keratinocytes	0.954255	-4.66784
Mouse_embryo_E8.5_1_BC3381_N02	13.517	7049	0.781022	11.1215	2.35	5671	4908	E8.5	E8.5_1	25	Mesoderm	Extraembryonic mesoderm	11.3401	0.56316
Mouse_embryo_E8.5_1_BC3061_N03	9.132	11682	0.588587	18.0175	2.7	6890	5804	E8.5	E8.5_1	4	Surface ectoderm	Pre-epidermal keratinocytes	-0.558645	-5.60306
Mouse_embryo_E8.5_1_BC3582_N01	18.748	4342	0.71598	5.63365	2	3320	2615	E8.5	E8.5_1	51	Mesoderm	Amniochorionic mesoderm A	-5.36896	8.90317
Mouse_embryo_E8.5_1_BC3018_N02	24.048	9395	0.731974	18.8944	2.75	6893	5329	E8.5	E8.5_1	10	Mesoderm	Somatic mesoderm	-1.00077	8.04476
Mouse_embryo_E8.5_1_BC3526_N01	9.213	4737	0.702708	0	0.15	3347	3006	E8.5	E8.5_1	37	Neuroectoderm	Neural crest	9.00228	-8.40256
Mouse_embryo_E8.5_1_BC2904_N02	16.048	9288	0.720615	1.0397	1.65	6701	5591	E8.5	E8.5_1	51	Mesoderm	Amniochorionic mesoderm A	-4.50947	8.20666
Mouse_embryo_E8.5_1_BC3557_N01	14.191	4071	0.749684	0	1.2	3564	2317	E8.5	E8.5_1	15	Neuroectoderm	Hindbrain	0.491826	-13.2213
Mouse_embryo_E8.5_1_BC0923_N02	4.036	17272	0.296991	0	0.05	5143	4312	E8.5	E8.5_1	3	Neuroectoderm	Spinal cord	0.911016	-16.6058
Mouse_embryo_E8.5_1_BC0912_N01	10.342	13248	0.653588	0	0.8	8662	7308	E8.5	E8.5_1	26	Neuroectoderm	Forebrain/midbrain	5.72044	-13.2997
Mouse_embryo_E8.5_1_BC1284_N01	8.391	10804	0.569501	24.4236	3	6457	4956	E8.5	E8.5_1	25	Mesoderm	Extraembryonic mesoderm	-4.26322	8.85288
Mouse_embryo_E8.5_1_BC1712_N02	7.611	12715	0.237547	5.63365	2	3033	2519	E8.5	E8.5_1	7	Mesoderm	Neuromesodermal progenitors	11.3808	-3.16157
Mouse_embryo_E8.5_1_BC2820_N02	8.523	8400	0.458041	0	0.05	3848	3413	E8.5	E8.5_1	3	Neuroectoderm	Spinal cord	-0.413127	-16.1355
Mouse_embryo_E8.5_1_BC2827_N02	9.393	8742	0.500646	0	0	4651	3562	E8.5	E8.5_1	3	Neuroectoderm	Spinal cord	-0.467257	-15.3615
Mouse_embryo_E8.5_1_BC1209_N01	10.408	11405	0.624882	30.3855	3.25	7288	6128	E8.5	E8.5_1	3	Neuroectoderm	Spinal cord	-0.974657	-15.5016
Mouse_embryo_E8.5_1_BC2878_N04	11.036	12547	0.685592	25.8749	3.05	8779	7003	E8.5	E8.5_1	37	Neuroectoderm	Neural crest	10.3004	-7.24987
Mouse_embryo_E8.5_1_BC2811_N01	8.541	6397	0.680156	38.397	3.55	4353	4014	E8.5	E8.5_1	25	Mesoderm	Extraembryonic mesoderm	11.5988	0.719996
Mouse_embryo_E8.5_1_BC1902_N02	10.834	12023	0.705419	0	0.5	8513	7011	E8.5	E8.5_1	15	Neuroectoderm	Hindbrain	0.469158	-14.1561
Mouse_embryo_E8.5_1_BC3590_N01	7.185	4596	0.562486	0	0	2588	2427	E8.5	E8.5_1	9	Mesoderm	Paraxial mesoderm	9.6787	9.59729
Mouse_embryo_E8.5_1_BC0790_N01	11.735	14096	0.20879	132.646	6.4	2950	2581	E8.5	E8.5_1	36	Mesoderm	Amniochorionic mesoderm B	8.55014	7.23518
Mouse_embryo_E8.5_1_BC2075_N04	7.596	20229	0.41137	6.90665	2.1	8408	6631	E8.5	E8.5_1	9	Mesoderm	Paraxial mesoderm	9.88936	8.34442
Mouse_embryo_E8.5_1_BC4039_N01	4.203	3602	0.437379	26.8571	3.1	1582	1494	E8.5	E8.5_1	42	Surface ectoderm	Pre-epidermal keratinocytes	1.33315	-4.20056
Mouse_embryo_E8.5_1_BC1178_N01	6.736	11821	0.332403	0	0.95	3931	3530	E8.5	E8.5_1	9	Mesoderm	Paraxial mesoderm	9.71376	8.85431
Mouse_embryo_E8.5_1_BC0722_N02	13.451	17754	0.689861	54.8441	4.15	12274	9337	E8.5	E8.5_1	0	Mesoderm	Endothelium	-10.3075	8.42533
Mouse_embryo_E8.5_1_BC1778_N02	13.119	13157	0.699187	0	1.5	9202	7667	E8.5	E8.5_1	25	Mesoderm	Extraembryonic mesoderm	12.2874	0.757516
Mouse_embryo_E8.5_1_BC3271_N02	11.533	8106	0.700653	0	0	5793	4925	E8.5	E8.5_1	7	Mesoderm	Neuromesodermal progenitors	13.6499	-3.05392
Mouse_embryo_E8.5_1_BC1554_N01	7.112	9990	0.406376	0	0.85	4117	3562	E8.5	E8.5_1	26	Neuroectoderm	Forebrain/midbrain	5.49308	-13.1719
Mouse_embryo_E8.5_1_BC0105_N02	5.668	39277	0.318039	86.9106	5.15	12539	9293	E8.5	E8.5_1	62	Surface ectoderm	Placodal area	1.68706	-3.89948
Mouse_embryo_E8.5_1_BC3009_N01	7.094	5923	0.646195	0	0	3830	3444	E8.5	E8.5_1	26	Neuroectoderm	Forebrain/midbrain	6.26308	-13.9429
Mouse_embryo_E8.5_1_BC1041_N01	7.886	12527	0.673158	0	0.85	8434	7096	E8.5	E8.5_1	46	Mesoderm	First heart field	-4.15713	6.93139
Mouse_embryo_E8.5_1_BC4577_N01	12.835	2454	0.601263	70.3154	4.65	1523	1306	E8.5	E8.5_1	10	Mesoderm	Somatic mesoderm	-2.45585	5.59226
Mouse_embryo_E8.5_1_BC2629_N01	13.324	6940	0.486658	0	0.05	3611	2156	E8.5	E8.5_1	38	ExE embryo	Extraembryonic visceral endoderm	-1.9631	-0.915581
Mouse_embryo_E8.5_1_BC0775_N01	13.615	14112	0.56381	113.677	5.9	8014	6180	E8.5	E8.5_1	0	Mesoderm	Endothelium	-8.71995	6.73188
Mouse_embryo_E8.5_1_BC3067_N01	15.204	5787	0.667588	61.1459	4.35	3866	3531	E8.5	E8.5_1	42	Surface ectoderm	Pre-epidermal keratinocytes	1.11303	-4.89483
Mouse_embryo_E8.5_1_BC1847_N01	15.219	8613	0.55137	0	0.7	4991	4020	E8.5	E8.5_1	9	Mesoderm	Paraxial mesoderm	9.70506	8.73915
Mouse_embryo_E8.5_1_BC2896_N02	12.5	9748	0.694564	0	0.55	6772	5912	E8.5	E8.5_1	20	Mesoderm	Paraxial mesoderm A	7.11083	10.7551
Mouse_embryo_E8.5_1_BC4126_N01	13.991	3505	0.533942	0	0.1	1872	1597	E8.5	E8.5_1	14	Mesoderm	Primitive erythroid cells	-15.6349	1.28552
Mouse_embryo_E8.5_1_BC2762_N02	10.882	8045	0.691476	12.2629	2.4	5695	4763	E8.5	E8.5_1	3	Neuroectoderm	Spinal cord	-1.52535	-16.495
Mouse_embryo_E8.5_1_BC2568_N01	10.836	6983	0.410311	31.9397	3.3	2873	2557	E8.5	E8.5_1	51	Mesoderm	Amniochorionic mesoderm A	-3.82881	7.35159
Mouse_embryo_E8.5_1_BC3967_N01	5.866	3759	0.433316	0	0	1631	1529	E8.5	E8.5_1	14	Mesoderm	Primitive erythroid cells	-16.7969	-0.891953
Mouse_embryo_E8.5_1_BC0374_N01	7.045	18379	0.334294	12.2629	2.4	6265	4048	E8.5	E8.5_1	25	Mesoderm	Extraembryonic mesoderm	10.7843	-1.35191
Mouse_embryo_E8.5_1_BC3806_N01	10.655	4080	0.57489	0	0	2349	2175	E8.5	E8.5_1	56	Neuroectoderm	Forebrain/midbrain	3.06543	-13.2771
Mouse_embryo_E8.5_1_BC2183_N01	7.283	7872	0.438666	0	0	3526	2900	E8.5	E8.5_1	61	Endoderm	Gut	-5.71589	-3.01274
Mouse_embryo_E8.5_1_BC0160_N03	4.345	32887	0.27831	49.3586	3.95	9155	7241	E8.5	E8.5_1	4	Surface ectoderm	Pre-epidermal keratinocytes	-0.935116	-2.91092
Mouse_embryo_E8.5_1_BC1404_N01	8.192	10424	0.324716	50.5619	4	3492	2787	E8.5	E8.5_1	15	Neuroectoderm	Hindbrain	-0.601276	-12.8732
Mouse_embryo_E8.5_1_BC3115_N02	12.661	8892	0.568087	0	0.05	5198	4000	E8.5	E8.5_1	61	Endoderm	Gut	-5.18686	-2.3131
Mouse_embryo_E8.5_1_BC0278_N01	5.05	20046	0.274946	2.24638	1.75	5632	4113	E8.5	E8.5_1	9	Mesoderm	Paraxial mesoderm	9.16927	8.46844
Mouse_embryo_E8.5_1_BC3213_N02	13.953	8807	0.715206	0	1.35	6326	5387	E8.5	E8.5_1	4	Surface ectoderm	Pre-epidermal keratinocytes	-2.36458	-4.13317
Mouse_embryo_E8.5_1_BC0372_N03	5.811	29529	0.344162	0	1.25	10170	8357	E8.5	E8.5_1	37	Neuroectoderm	Neural crest	9.31485	-6.5182
Mouse_embryo_E8.5_1_BC4060_N02	30.714	5665	0.819096	0	0.15	4641	3492	E8.5	E8.5_1	4	Surface ectoderm	Pre-epidermal keratinocytes	-0.645148	-1.74166
Mouse_embryo_E8.5_1_BC0588_N01	4.139	15726	0.345954	0	0.5	5464	4834	E8.5	E8.5_1	25	Mesoderm	Extraembryonic mesoderm	13.024	-1.13095
Mouse_embryo_E8.5_1_BC1755_N01	4.654	9416	0.384877	0	0	3624	3266	E8.5	E8.5_1	16	Mesoderm	Endothelium	-10.2487	9.18928
Mouse_embryo_E8.5_1_BC2001_N02	9.287	11612	0.562329	0	0	6559	5481	E8.5	E8.5_1	15	Neuroectoderm	Hindbrain	-1.04012	-13.3846
Mouse_embryo_E8.5_1_BC2993_N01	6.004	5948	0.391429	0	0	2329	2136	E8.5	E8.5_1	7	Mesoderm	Neuromesodermal progenitors	12.7939	-4.38893
Mouse_embryo_E8.5_1_BC2138_N02	9.966	9884	0.474088	35.6606	3.45	4693	4007	E8.5	E8.5_1	9	Mesoderm	Paraxial mesoderm	9.12994	9.47616
Mouse_embryo_E8.5_1_BC3733_N03	7.067	5510	0.500378	31.9397	3.3	3969	1211	E8.5	E8.5_1	15	Neuroectoderm	Hindbrain	0.355926	-11.6302
Mouse_embryo_E8.5_1_BC0223_N01	6.719	21661	0.144334	36.7475	3.5	3128	2727	E8.5	E8.5_1	15	Neuroectoderm	Hindbrain	2.25323	-11.9602
Mouse_embryo_E8.5_1_BC3334_N01	16.551	4514	0.738957	62.4315	4.4	3881	2522	E8.5	E8.5_1	15	Neuroectoderm	Hindbrain	-1.19211	-12.75
Mouse_embryo_E8.5_1_BC3064_N01	7.696	5785	0.32769	0	0	1897	1743	E8.5	E8.5_1	26	Neuroectoderm	Forebrain/midbrain	6.38028	-13.2434
Mouse_embryo_E8.5_1_BC1590_N02	14.356	14639	0.604651	0	0	8866	7041	E8.5	E8.5_1	9	Mesoderm	Paraxial mesoderm	9.85027	9.19203
Mouse_embryo_E8.5_1_BC2512_N01	12.888	7248	0.242399	0	0.75	1762	1279	E8.5	E8.5_1	13	Mesoderm	Mesenchymal stromal cells	-0.53436	1.4922
Mouse_embryo_E8.5_1_BC0998_N03	5.516	20790	0.386095	2.24638	1.75	8030	6710	E8.5	E8.5_1	20	Mesoderm	Paraxial mesoderm A	6.57521	10.5747
Mouse_embryo_E8.5_1_BC3448_N02	12.005	7261	0.659508	0	0.75	4883	4068	E8.5	E8.5_1	15	Neuroectoderm	Hindbrain	-1.64998	-14.0493
Mouse_embryo_E8.5_1_BC2731_N01	15.044	6550	0.694722	0	0.8	4581	4064	E8.5	E8.5_1	20	Mesoderm	Paraxial mesoderm A	7.39674	10.1665
Mouse_embryo_E8.5_1_BC1236_N04	15.539	15630	0.690521	49.3586	3.95	10971	7864	E8.5	E8.5_1	9	Mesoderm	Paraxial mesoderm	9.22791	9.70501
Mouse_embryo_E8.5_1_BC2848_N07	4.53	16756	0.300441	0	1.4	5039	4294	E8.5	E8.5_1	38	ExE embryo	Extraembryonic visceral endoderm	-2.61696	-3.63234
Mouse_embryo_E8.5_1_BC1636_N01	9.784	9799	0.645975	4.72476	1.95	6379	5447	E8.5	E8.5_1	16	Mesoderm	Endothelium	-11.2989	10.7735
Mouse_embryo_E8.5_1_BC4767_N01	19.622	2143	0.525683	0	0	1136	1024	E8.5	E8.5_1	14	Mesoderm	Primitive erythroid cells	-15.7454	1.8364
Mouse_embryo_E8.5_1_BC1145_N01	4.447	11941	0.408333	0	0.85	4900	4228	E8.5	E8.5_1	3	Neuroectoderm	Spinal cord	-0.7662	-15.5707
Mouse_embryo_E8.5_1_BC0815_N01	7.359	13851	0.425282	0	0	5891	5108	E8.5	E8.5_1	16	Mesoderm	Endothelium	-11.3443	9.49048
Mouse_embryo_E8.5_1_BC1957_N02	8.488	13860	0.643067	0	0.2	8974	7165	E8.5	E8.5_1	3	Neuroectoderm	Spinal cord	-0.503016	-14.8368
Mouse_embryo_E8.5_1_BC1308_N01	4.206	11269	0.260889	0	0.2	2941	2517	E8.5	E8.5_1	38	ExE embryo	Extraembryonic visceral endoderm	-1.90999	-2.12252
Mouse_embryo_E8.5_1_BC0454_N01	4.183	17271	0.141203	0	0	2439	2214	E8.5	E8.5_1	38	ExE embryo	Extraembryonic visceral endoderm	-2.75725	-2.10197
Mouse_embryo_E8.5_1_BC4459_N01	5.501	2652	0.232827	34.05	3.4	644	428	E8.5	E8.5_1	33	Mesoderm	Mesenchymal stromal cells	1.66474	-4.51705
Mouse_embryo_E8.5_1_BC1578_N01	11.665	10053	0.28787	0	0.45	2900	2596	E8.5	E8.5_1	9	Mesoderm	Paraxial mesoderm	9.43959	8.33259
Mouse_embryo_E8.5_1_BC1915_N02	9.871	10806	0.678548	0	0	7367	6175	E8.5	E8.5_1	25	Mesoderm	Extraembryonic mesoderm	12.5007	0.00779689
Mouse_embryo_E8.5_1_BC0889_N01	4.738	13357	0.284668	0	0	3808	3457	E8.5	E8.5_1	7	Mesoderm	Neuromesodermal progenitors	12.338	-5.57453
Mouse_embryo_E8.5_1_BC1132_N01	11.274	11909	0.41815	0	0	5050	4234	E8.5	E8.5_1	15	Neuroectoderm	Hindbrain	-1.80061	-14.2319
Mouse_embryo_E8.5_1_BC0306_N02	4.209	22880	0.388515	0	0.8	8890	7313	E8.5	E8.5_1	20	Mesoderm	Paraxial mesoderm A	6.61857	9.53037
Mouse_embryo_E8.5_1_BC1746_N04	4.095	20172	0.319009	0.377437	1.6	6436	5358	E8.5	E8.5_1	3	Neuroectoderm	Spinal cord	-0.588553	-15.7669
Mouse_embryo_E8.5_1_BC0067_N03	10.936	55602	0.514408	64.3753	4.45	29009	16701	E8.5	E8.5_1	38	ExE embryo	Extraembryonic visceral endoderm	-3.05707	-3.43075
Mouse_embryo_E8.5_1_BC1084_N01	13.629	12368	0.38379	0	1.55	4759	3989	E8.5	E8.5_1	38	ExE embryo	Extraembryonic visceral endoderm	-3.8153	-2.7223
Mouse_embryo_E8.5_1_BC2909_N01	9.248	6173	0.707274	0	0.3	4366	3706	E8.5	E8.5_1	37	Neuroectoderm	Neural crest	8.85036	-7.4136
Mouse_embryo_E8.5_1_BC0836_N02	9.924	17726	0.484837	0	0.15	8649	6983	E8.5	E8.5_1	25	Mesoderm	Extraembryonic mesoderm	11.6153	-0.151848
Mouse_embryo_E8.5_1_BC1845_N03	5.748	14566	0.454261	0	0.7	6669	5418	E8.5	E8.5_1	7	Mesoderm	Neuromesodermal progenitors	13.3959	-2.4049
Mouse_embryo_E8.5_1_BC2661_N02	6.623	8228	0.27613	115.225	5.95	2272	2120	E8.5	E8.5_1	9	Mesoderm	Paraxial mesoderm	10.7444	7.35671
Mouse_embryo_E8.5_1_BC2242_N03	6.279	12311	0.379565	0	0.55	4677	4032	E8.5	E8.5_1	9	Mesoderm	Paraxial mesoderm	8.98333	8.77436
Mouse_embryo_E8.5_1_BC3716_N02	8.994	6303	0.635458	0	1.4	4018	3606	E8.5	E8.5_1	64	Mesoderm	Intermediate mesoderm	-3.02575	-0.87014
Mouse_embryo_E8.5_1_BC1467_N02	17.938	10683	0.394297	0	0.4	4743	1962	E8.5	E8.5_1	13	Mesoderm	Mesenchymal stromal cells	-0.374939	1.71555
Mouse_embryo_E8.5_1_BC3012_N01	13.284	5940	0.466364	0	0.25	2773	2426	E8.5	E8.5_1	14	Mesoderm	Primitive erythroid cells	-15.0045	1.93569
Mouse_embryo_E8.5_1_BC3788_N01	14.376	4484	0.705084	0	1.35	3273	2092	E8.5	E8.5_1	54	Neuroectoderm	Neural crest (PNS glia)	8.05213	-6.53392
Mouse_embryo_E8.5_1_BC0909_N02	11.999	10606	0.751989	0	0.45	10870	5892	E8.5	E8.5_1	9	Mesoderm	Paraxial mesoderm	9.71829	9.45359
Mouse_embryo_E8.5_1_BC1985_N01	5.092	8528	0.314114	0	1	2713	2374	E8.5	E8.5_1	38	ExE embryo	Extraembryonic visceral endoderm	-2.32114	-2.24585
Mouse_embryo_E8.5_1_BC2869_N04	13.663	10000	0.623364	0	0.6	6238	5125	E8.5	E8.5_1	46	Mesoderm	First heart field	-5.10699	6.59141
Mouse_embryo_E8.5_1_BC2984_N01	17.35	6001	0.543594	0	0.15	3267	2798	E8.5	E8.5_1	14	Mesoderm	Primitive erythroid cells	-15.8496	1.96756
Mouse_embryo_E8.5_1_BC1856_N03	12.465	13110	0.385786	0	0	5271	3380	E8.5	E8.5_1	54	Neuroectoderm	Neural crest (PNS glia)	6.59793	-5.81597
Mouse_embryo_E8.5_1_BC1234_N02	10.998	16276	0.560457	0	0	9122	7275	E8.5	E8.5_1	51	Mesoderm	Amniochorionic mesoderm A	-4.51715	9.03905
Mouse_embryo_E8.5_1_BC2281_N01	8.778	7570	0.633996	0	0	4942	4288	E8.5	E8.5_1	37	Neuroectoderm	Neural crest	9.33856	-7.11557
Mouse_embryo_E8.5_1_BC1087_N01	14.309	12427	0.564406	0	0.3	7015	5591	E8.5	E8.5_1	38	ExE embryo	Extraembryonic visceral endoderm	-2.04415	-2.25128
Mouse_embryo_E8.5_1_BC4343_N01	17.03	2982	0.665325	0.377437	1.6	1984	1666	E8.5	E8.5_1	37	Neuroectoderm	Neural crest	8.98638	-6.96815
Mouse_embryo_E8.5_1_BC2460_N01	7.261	7285	0.362565	0	0.45	2646	2397	E8.5	E8.5_1	25	Mesoderm	Extraembryonic mesoderm	11.66	-0.987367
Mouse_embryo_E8.5_1_BC1601_N01	6.273	9960	0.539156	0	0	5377	4800	E8.5	E8.5_1	25	Mesoderm	Extraembryonic mesoderm	12.4987	0.569915
Mouse_embryo_E8.5_1_BC0954_N02	4.719	15975	0.357295	0	1.15	5716	5031	E8.5	E8.5_1	25	Mesoderm	Extraembryonic mesoderm	11.8859	-0.123914
Mouse_embryo_E8.5_1_BC3014_N01	7.069	5895	0.607511	0	0	3591	3275	E8.5	E8.5_1	20	Mesoderm	Paraxial mesoderm A	6.03497	11.2756
Mouse_embryo_E8.5_1_BC3053_N02	6.327	8658	0.390362	0	0	3386	3027	E8.5	E8.5_1	7	Mesoderm	Neuromesodermal progenitors	13.093	-3.79842
Mouse_embryo_E8.5_1_BC2423_N03	13.903	9551	0.673817	0	0.3	6439	5395	E8.5	E8.5_1	46	Mesoderm	First heart field	-5.05882	6.15429
Mouse_embryo_E8.5_1_BC3641_N02	10.728	6124	0.397176	0	0	2447	2175	E8.5	E8.5_1	14	Mesoderm	Primitive erythroid cells	-14.7734	1.67552
Mouse_embryo_E8.5_1_BC1628_N01	13.797	9840	0.669124	0	0.05	6625	5631	E8.5	E8.5_1	7	Mesoderm	Neuromesodermal progenitors	13.6555	-2.90469
Mouse_embryo_E8.5_1_BC0527_N03	7.869	31664	0.510661	77.1003	4.85	16429	11766	E8.5	E8.5_1	56	Neuroectoderm	Forebrain/midbrain	2.45464	-12.817
Mouse_embryo_E8.5_1_BC2915_N02	11.451	8827	0.62245	90.4989	5.25	5523	4769	E8.5	E8.5_1	15	Neuroectoderm	Hindbrain	0.0908814	-13.4874
Mouse_embryo_E8.5_1_BC1883_N01	18.936	8963	0.383939	0	0.85	3447	2984	E8.5	E8.5_1	38	ExE embryo	Extraembryonic visceral endoderm	-2.67512	-2.00687
Mouse_embryo_E8.5_1_BC4367_N02	11.658	4793	0.546449	0	0	2647	2266	E8.5	E8.5_1	14	Mesoderm	Primitive erythroid cells	-14.4564	1.30653
Mouse_embryo_E8.5_1_BC2573_N01	13.55	7004	0.577911	0	0	4050	3450	E8.5	E8.5_1	14	Mesoderm	Primitive erythroid cells	-15.5601	1.41684
Mouse_embryo_E8.5_1_BC0548_N01	16.823	16427	0.510484	0	0.65	8399	5974	E8.5	E8.5_1	14	Mesoderm	Primitive erythroid cells	-15.6108	1.24529
Mouse_embryo_E8.5_1_BC0220_N02	4.131	26045	0.38121	0	1.2	9929	8134	E8.5	E8.5_1	37	Neuroectoderm	Neural crest	7.86911	-7.46341
Mouse_embryo_E8.5_1_BC1998_N01	15.899	8589	0.446175	0	1.5	3838	3150	E8.5	E8.5_1	14	Mesoderm	Primitive erythroid cells	-16.0119	1.65666
Mouse_embryo_E8.5_1_BC0343_N01	12.314	17758	0.338009	1.0397	1.65	6506	3780	E8.5	E8.5_1	9	Mesoderm	Paraxial mesoderm	7.67456	7.32918
Mouse_embryo_E8.5_1_BC0638_N01	6.35	14646	0.364445	59.2331	4.3	5615	3957	E8.5	E8.5_1	62	Surface ectoderm	Placodal area	1.96848	-3.6447
Mouse_embryo_E8.5_1_BC3538_N01	19.994	4719	0.533263	0	0.45	2517	2164	E8.5	E8.5_1	14	Mesoderm	Primitive erythroid cells	-15.2272	1.50622
Mouse_embryo_E8.5_1_BC3978_N01	15.735	3470	0.734716	0	0	2764	2179	E8.5	E8.5_1	3	Neuroectoderm	Spinal cord	1.01491	-17.86
Mouse_embryo_E8.5_1_BC0962_N01	8.673	12071	0.355021	0	1.4	4660	2806	E8.5	E8.5_1	54	Neuroectoderm	Neural crest (PNS glia)	7.02724	-6.15916
Mouse_embryo_E8.5_1_BC2733_N02	14.725	7557	0.23751	0	0.15	1797	1216	E8.5	E8.5_1	13	Mesoderm	Mesenchymal stromal cells	-0.627234	1.25317
Mouse_embryo_E8.5_1_BC1407_N01	8.626	10709	0.657502	0	0.9	7055	6027	E8.5	E8.5_1	57	Mesoderm	Megakaryocytes	4.06199	11.9511
Mouse_embryo_E8.5_1_BC1194_N01	13.809	11779	0.789108	0	1	9302	7306	E8.5	E8.5_1	15	Neuroectoderm	Hindbrain	-1.63757	-14.2218
Mouse_embryo_E8.5_1_BC2846_N01	5.977	6305	0.377616	0	0	2382	2152	E8.5	E8.5_1	15	Neuroectoderm	Hindbrain	-1.32578	-13.4097
Mouse_embryo_E8.5_1_BC4401_N01	13.978	2860	0.664223	0	0	1903	1764	E8.5	E8.5_1	20	Mesoderm	Paraxial mesoderm A	7.66813	10.0737
Mouse_embryo_E8.5_1_BC1109_N02	9.661	16985	0.396598	15.8839	2.6	6879	5410	E8.5	E8.5_1	25	Mesoderm	Extraembryonic mesoderm	10.9348	0.422906
Mouse_embryo_E8.5_1_BC2709_N01	15.524	6920	0.426918	0	1.1	2988	2110	E8.5	E8.5_1	0	Mesoderm	Endothelium	-1.73762	1.62648
Mouse_embryo_E8.5_1_BC3040_N02	8.911	9449	0.376412	0	1	3565	3017	E8.5	E8.5_1	14	Mesoderm	Primitive erythroid cells	-16.8524	-0.6949
Mouse_embryo_E8.5_1_BC0419_N01	21.233	16661	0.390761	0	0.7	7097	3901	E8.5	E8.5_1	10	Mesoderm	Somatic mesoderm	-0.432528	4.69176
Mouse_embryo_E8.5_1_BC4517_N01	16.355	2291	0.435508	0	0.15	1175	701	E8.5	E8.5_1	27	Mesoderm	Mesenchymal stromal cells	-0.922769	1.67514
Mouse_embryo_E8.5_1_BC3832_N01	7.03	4032	0.580317	40.6319	3.65	2341	2184	E8.5	E8.5_1	4	Surface ectoderm	Pre-epidermal keratinocytes	-0.468284	-5.35419
Mouse_embryo_E8.5_1_BC3530_N02	9.348	7880	0.54619	0	0.05	4322	3826	E8.5	E8.5_1	16	Mesoderm	Endothelium	-10.0872	10.7691
Mouse_embryo_E8.5_1_BC0381_N01	14.89	18579	0.797256	5.63365	2	14817	11019	E8.5	E8.5_1	19	Mesoderm	Chondrocyte and osteoblast progenitors	6.34645	9.47906
Mouse_embryo_E8.5_1_BC1237_N01	8.054	11524	0.709862	0	0.2	8184	6998	E8.5	E8.5_1	37	Neuroectoderm	Neural crest	9.12636	-7.37869
Mouse_embryo_E8.5_1_BC2620_N01	15.334	6748	0.301174	38.397	3.55	2154	1243	E8.5	E8.5_1	9	Mesoderm	Paraxial mesoderm	7.84649	7.34869
Mouse_embryo_E8.5_1_BC3465_N02	11.861	7376	0.699734	0	1.2	5530	4437	E8.5	E8.5_1	37	Neuroectoderm	Neural crest	9.69425	-6.94344
Mouse_embryo_E8.5_1_BC0486_N04	13.647	28008	0.642827	8.5926	2.2	18147	12865	E8.5	E8.5_1	15	Neuroectoderm	Hindbrain	-1.63727	-14.1031
Mouse_embryo_E8.5_1_BC3583_N02	15.685	6767	0.696505	0	0.65	4723	4227	E8.5	E8.5_1	20	Mesoderm	Paraxial mesoderm A	6.19758	10.9086
Mouse_embryo_E8.5_1_BC0191_N01	5.266	22823	0.319517	0	1.45	7323	6412	E8.5	E8.5_1	3	Neuroectoderm	Spinal cord	0.109187	-16.2498
Mouse_embryo_E8.5_1_BC3016_N02	7.317	9214	0.656257	0	0.05	6052	5163	E8.5	E8.5_1	16	Mesoderm	Endothelium	-11.0771	9.22948
Mouse_embryo_E8.5_1_BC0686_N01	5.758	14854	0.288351	0	0	4327	2959	E8.5	E8.5_1	4	Surface ectoderm	Pre-epidermal keratinocytes	0.163129	-1.22526
Mouse_embryo_E8.5_1_BC0585_N06	8.937	31366	0.585732	0	0.7	18375	12377	E8.5	E8.5_1	16	Mesoderm	Endothelium	-10.6561	9.89199
Mouse_embryo_E8.5_1_BC1756_N02	5.941	15523	0.376941	0	0	6166	4649	E8.5	E8.5_1	56	Neuroectoderm	Forebrain/midbrain	3.88429	-13.4788
Mouse_embryo_E8.5_1_BC3299_N01	4.438	5262	0.302829	0	0	1595	1508	E8.5	E8.5_1	9	Mesoderm	Paraxial mesoderm	8.46594	9.03167
Mouse_embryo_E8.5_1_BC3101_N01	15.807	5613	0.803835	0	0	4569	3941	E8.5	E8.5_1	30	Neuroectoderm	floor plate	-1.77598	-16.222
Mouse_embryo_E8.5_1_BC1402_N01	9.618	10659	0.54047	18.0175	2.7	5816	4995	E8.5	E8.5_1	3	Neuroectoderm	Spinal cord	-1.36564	-15.0599
Mouse_embryo_E8.5_1_BC3741_N01	16.139	3246	0.800779	0.377437	1.6	3497	2038	E8.5	E8.5_1	9	Mesoderm	Paraxial mesoderm	8.73048	7.96981
Mouse_embryo_E8.5_1_BC2344_N01	9.045	7631	0.586717	0	0.1	4479	3963	E8.5	E8.5_1	9	Mesoderm	Paraxial mesoderm	9.38698	8.85356
Mouse_embryo_E8.5_1_BC1116_N04	13.028	17832	0.700418	0	0.75	12576	9549	E8.5	E8.5_1	9	Mesoderm	Paraxial mesoderm	9.87768	8.58224
Mouse_embryo_E8.5_1_BC3020_N03	13.134	9243	0.80129	0	0	7827	6057	E8.5	E8.5_1	3	Neuroectoderm	Spinal cord	0.217948	-17.69
Mouse_embryo_E8.5_1_BC3520_N02	13.886	7384	0.754187	0	0	5584	4932	E8.5	E8.5_1	9	Mesoderm	Paraxial mesoderm	9.64579	9.05905
Mouse_embryo_E8.5_1_BC4279_N03	12.098	6012	0.733615	0	0	4511	3831	E8.5	E8.5_1	9	Mesoderm	Paraxial mesoderm	10.0377	9.03907
Mouse_embryo_E8.5_1_BC3694_N02	8.641	6993	0.736594	0	0	5151	4461	E8.5	E8.5_1	3	Neuroectoderm	Spinal cord	0.593292	-17.5019
Mouse_embryo_E8.5_1_BC3779_N01	8.861	4141	0.682856	0	0	2840	2538	E8.5	E8.5_1	3	Neuroectoderm	Spinal cord	-1.47431	-16.0982
Mouse_embryo_E8.5_1_BC3388_N01	17.21	5081	0.75841	0	0.6	3855	3408	E8.5	E8.5_1	9	Mesoderm	Paraxial mesoderm	10.04	8.28328
Mouse_embryo_E8.5_1_BC1657_N04	8.448	16357	0.460505	0	0.7	7538	5902	E8.5	E8.5_1	9	Mesoderm	Paraxial mesoderm	9.58272	8.89455
Mouse_embryo_E8.5_1_BC0152_N01	5.516	24805	0.381859	66.9955	4.55	9485	7639	E8.5	E8.5_1	9	Mesoderm	Paraxial mesoderm	9.73087	8.76944
Mouse_embryo_E8.5_1_BC4262_N01	18.01	3165	0.675718	0	0	2140	1888	E8.5	E8.5_1	15	Neuroectoderm	Hindbrain	-1.51631	-14.0443
Mouse_embryo_E8.5_1_BC4114_N01	14.535	3342	0.549856	0	0	1908	1616	E8.5	E8.5_1	14	Mesoderm	Primitive erythroid cells	-16.0194	1.78356
Mouse_embryo_E8.5_1_BC4484_N01	11.588	2428	0.715438	0	0	1951	1528	E8.5	E8.5_1	25	Mesoderm	Extraembryonic mesoderm	12.0877	-0.580098
Mouse_embryo_E8.5_1_BC2567_N01	11.9	6980	0.492093	0	0.35	3454	2993	E8.5	E8.5_1	14	Mesoderm	Primitive erythroid cells	-16.3824	-0.347346
Mouse_embryo_E8.5_1_BC3284_N03	14.158	10428	0.771509	0	0	8205	6309	E8.5	E8.5_1	3	Neuroectoderm	Spinal cord	0.874418	-17.6308
Mouse_embryo_E8.5_1_BC1833_N02	9.752	11470	0.598692	0	0	6867	5573	E8.5	E8.5_1	56	Neuroectoderm	Forebrain/midbrain	2.97376	-13.1623
Mouse_embryo_E8.5_1_BC3088_N01	6.915	5695	0.472928	0	0	2699	2496	E8.5	E8.5_1	9	Mesoderm	Paraxial mesoderm	9.2816	10.1407
Mouse_embryo_E8.5_1_BC2158_N01	11.765	8083	0.558867	0	0.8	4519	4006	E8.5	E8.5_1	16	Mesoderm	Endothelium	-11.7538	10.075
Mouse_embryo_E8.5_1_BC1951_N02	8.686	12205	0.657028	29.3633	3.2	8021	6898	E8.5	E8.5_1	42	Surface ectoderm	Pre-epidermal keratinocytes	1.20485	-4.15796
Mouse_embryo_E8.5_1_BC4636_N01	11.386	2376	0.547019	0	0.1	1303	1160	E8.5	E8.5_1	14	Mesoderm	Primitive erythroid cells	-15.0159	1.93289
Mouse_embryo_E8.5_1_BC1570_N02	11.386	13527	0.54565	0	0	7596	6103	E8.5	E8.5_1	9	Mesoderm	Paraxial mesoderm	9.36027	9.45884
Mouse_embryo_E8.5_1_BC2366_N01	15.085	7849	0.640778	26.8571	3.1	5041	3925	E8.5	E8.5_1	15	Neuroectoderm	Hindbrain	0.205894	-12.5637
Mouse_embryo_E8.5_1_BC2382_N01	9.712	7209	0.642436	0	0.75	4799	4078	E8.5	E8.5_1	7	Mesoderm	Neuromesodermal progenitors	11.6596	-2.58888
Mouse_embryo_E8.5_1_BC4701_N01	7.673	2268	0.386714	0	0	879	830	E8.5	E8.5_1	14	Mesoderm	Primitive erythroid cells	-15.2079	1.24271
Mouse_embryo_E8.5_1_BC2822_N01	10.779	6350	0.689844	86.9106	5.15	4415	3872	E8.5	E8.5_1	7	Mesoderm	Neuromesodermal progenitors	12.7789	-1.93179
Mouse_embryo_E8.5_1_BC0751_N01	7.101	14320	0.294677	0	0	4246	3616	E8.5	E8.5_1	3	Neuroectoderm	Spinal cord	-0.533061	-17.0501
Mouse_embryo_E8.5_1_BC4061_N01	9.613	3569	0.650322	21.1433	2.85	2321	2149	E8.5	E8.5_1	42	Surface ectoderm	Pre-epidermal keratinocytes	1.94934	-2.52402
Mouse_embryo_E8.5_1_BC2062_N01	9.563	8373	0.577414	0	0	4837	4117	E8.5	E8.5_1	61	Endoderm	Gut	-5.7627	-3.05284
Mouse_embryo_E8.5_1_BC1494_N01	8.256	10726	0.389615	15.8839	2.6	4262	3037	E8.5	E8.5_1	27	Mesoderm	Mesenchymal stromal cells	-0.534337	1.43297
Mouse_embryo_E8.5_1_BC4195_N01	11.01	3300	0.182934	0	0	611	486	E8.5	E8.5_1	27	Mesoderm	Mesenchymal stromal cells	-0.524981	2.98847
Mouse_embryo_E8.5_1_BC1827_N04	15.549	13844	0.697319	4.72476	1.95	9676	7311	E8.5	E8.5_1	42	Surface ectoderm	Pre-epidermal keratinocytes	0.896145	-2.72051
Mouse_embryo_E8.5_1_BC2605_N01	19.193	6917	0.715339	12.2629	2.4	4948	4363	E8.5	E8.5_1	9	Mesoderm	Paraxial mesoderm	8.82293	9.157
Mouse_embryo_E8.5_1_BC2491_N02	13.377	10892	0.724369	23.471	2.95	7892	6563	E8.5	E8.5_1	9	Mesoderm	Paraxial mesoderm	8.51067	9.80655
Mouse_embryo_E8.5_1_BC1117_N01	10.071	11804	0.653359	0	0.6	7937	6205	E8.5	E8.5_1	15	Neuroectoderm	Hindbrain	0.645952	-12.8361
Mouse_embryo_E8.5_1_BC3368_N01	13.933	4943	0.770952	0	1.05	3928	3175	E8.5	E8.5_1	15	Neuroectoderm	Hindbrain	-0.803757	-13.4757
Mouse_embryo_E8.5_1_BC2228_N01	14.368	7354	0.779382	0	0.25	6154	4737	E8.5	E8.5_1	30	Neuroectoderm	floor plate	-1.72226	-16.4249
Mouse_embryo_E8.5_1_BC0772_N01	7.581	14192	0.265093	0	1.05	3763	3430	E8.5	E8.5_1	3	Neuroectoderm	Spinal cord	0.986962	-15.4856
Mouse_embryo_E8.5_1_BC3905_N01	7.585	3866	0.67214	0	1.2	2620	2403	E8.5	E8.5_1	3	Neuroectoderm	Spinal cord	0.774972	-15.7008
Mouse_embryo_E8.5_1_BC4741_N01	6.634	2191	0.332877	0	0.75	730	637	E8.5	E8.5_1	3	Neuroectoderm	Spinal cord	0.279549	-18.059
Mouse_embryo_E8.5_1_BC1140_N02	5.021	19744	0.266007	0	0.1	5376	3968	E8.5	E8.5_1	14	Mesoderm	Primitive erythroid cells	-16.4122	-0.373312
Mouse_embryo_E8.5_1_BC2729_N02	18.089	8511	0.59965	57.9684	4.25	5133	3907	E8.5	E8.5_1	6	Mesoderm	Primitive erythroid cells	-14.6572	-0.244677
Mouse_embryo_E8.5_1_BC3516_N02	7.73	6743	0.389887	0	0	2668	2251	E8.5	E8.5_1	14	Mesoderm	Primitive erythroid cells	-16.4263	-0.932907
Mouse_embryo_E8.5_1_BC1617_N03	7.3	20365	0.342863	0	0	7124	5533	E8.5	E8.5_1	3	Neuroectoderm	Spinal cord	0.527018	-16.4435
Mouse_embryo_E8.5_1_BC2548_N01	9.776	7025	0.628369	0	0	4430	3858	E8.5	E8.5_1	16	Mesoderm	Endothelium	-11.7422	9.45428
Mouse_embryo_E8.5_1_BC3879_N01	19.285	3753	0.726566	124.639	6.2	2992	2225	E8.5	E8.5_1	10	Mesoderm	Somatic mesoderm	-1.71657	7.16059
Mouse_embryo_E8.5_1_BC1329_N01	7.171	11096	0.370683	97.0659	5.45	4122	3635	E8.5	E8.5_1	7	Mesoderm	Neuromesodermal progenitors	12.0031	-2.16934
Mouse_embryo_E8.5_1_BC4293_N01	9.466	3067	0.458873	6.90665	2.1	1417	1041	E8.5	E8.5_1	37	Neuroectoderm	Neural crest	8.54929	-7.4185
Mouse_embryo_E8.5_1_BC3714_N02	14.633	5913	0.626271	0	0	3881	3043	E8.5	E8.5_1	14	Mesoderm	Primitive erythroid cells	-15.7275	0.972297
Mouse_embryo_E8.5_1_BC2658_N02	13.497	9353	0.498676	0	0.4	5084	3530	E8.5	E8.5_1	14	Mesoderm	Primitive erythroid cells	-16.6181	0.825616
Mouse_embryo_E8.5_1_BC3017_N01	8.218	5888	0.33463	0	0.4	1978	1804	E8.5	E8.5_1	14	Mesoderm	Primitive erythroid cells	-15.6837	1.4254
Mouse_embryo_E8.5_1_BC2638_N01	6.457	6790	0.382966	0	0	2608	2352	E8.5	E8.5_1	16	Mesoderm	Endothelium	-10.6946	9.73788
Mouse_embryo_E8.5_1_BC1312_N02	8.768	14218	0.543167	0	0.05	7902	6346	E8.5	E8.5_1	25	Mesoderm	Extraembryonic mesoderm	12.1691	-1.44584
Mouse_embryo_E8.5_1_BC2406_N03	9.857	11642	0.694323	0	1.4	8084	6786	E8.5	E8.5_1	42	Surface ectoderm	Pre-epidermal keratinocytes	0.413665	-3.94126
Mouse_embryo_E8.5_1_BC4714_N02	14.03	3754	0.428685	0	1.1	1617	1472	E8.5	E8.5_1	14	Mesoderm	Primitive erythroid cells	-15.9967	1.8067
Mouse_embryo_E8.5_1_BC3946_N01	14.377	3850	0.599948	0	0.2	2311	2014	E8.5	E8.5_1	14	Mesoderm	Primitive erythroid cells	-15.5307	0.680986
Mouse_embryo_E8.5_1_BC4352_N01	18.362	2546	0.697141	1.5072	1.7	2097	1476	E8.5	E8.5_1	7	Mesoderm	Neuromesodermal progenitors	11.0363	-2.70277
Mouse_embryo_E8.5_1_BC4384_N01	11.101	2904	0.563511	36.7475	3.5	1637	1557	E8.5	E8.5_1	30	Neuroectoderm	floor plate	1.52856	-11.7073
Mouse_embryo_E8.5_1_BC3076_N02	18.158	7195	0.716509	24.4236	3	5156	4447	E8.5	E8.5_1	25	Mesoderm	Extraembryonic mesoderm	11.1946	0.845157
Mouse_embryo_E8.5_1_BC4318_N01	18.1	3061	0.624632	0	0.15	1912	1709	E8.5	E8.5_1	14	Mesoderm	Primitive erythroid cells	-14.7302	0.651686
Mouse_embryo_E8.5_1_BC2096_N01	7.805	8214	0.658775	0	0.65	5454	4829	E8.5	E8.5_1	37	Neuroectoderm	Neural crest	8.4416	-8.83357
Mouse_embryo_E8.5_1_BC0739_N04	6.935	24211	0.397168	9.29548	2.25	9619	7841	E8.5	E8.5_1	56	Neuroectoderm	Forebrain/midbrain	3.2476	-12.9567
Mouse_embryo_E8.5_1_BC4458_N02	11.593	4456	0.674512	21.1433	2.85	3038	2716	E8.5	E8.5_1	57	Mesoderm	Megakaryocytes	4.06775	12.0535
Mouse_embryo_E8.5_1_BC4082_N02	4.083	5466	0.392322	0	0.7	2146	1918	E8.5	E8.5_1	3	Neuroectoderm	Spinal cord	0.427155	-17.7992
Mouse_embryo_E8.5_1_BC4103_N01	10.574	3448	0.744246	0	0	2587	2400	E8.5	E8.5_1	3	Neuroectoderm	Spinal cord	-0.994137	-16.6877
Mouse_embryo_E8.5_1_BC4356_N01	14.71	2926	0.721349	3.30069	1.85	2203	1409	E8.5	E8.5_1	15	Neuroectoderm	Hindbrain	-0.361716	-12.18
Mouse_embryo_E8.5_1_BC1619_N01	11.723	9778	0.693949	0	0	6893	5772	E8.5	E8.5_1	3	Neuroectoderm	Spinal cord	0.757686	-18.0324
Mouse_embryo_E8.5_1_BC3697_N01	6.346	4345	0.311019	0	0.05	1352	1267	E8.5	E8.5_1	50	Mesoderm	White blood cells	-14.1777	2.33992
Mouse_embryo_E8.5_1_BC1154_N02	11.141	16605	0.700265	2.24638	1.75	11637	9234	E8.5	E8.5_1	46	Mesoderm	First heart field	-3.59349	7.28789
Mouse_embryo_E8.5_1_BC1075_N01	8.713	12407	0.636723	13.0424	2.45	7903	6466	E8.5	E8.5_1	16	Mesoderm	Endothelium	-8.09579	9.32707
Mouse_embryo_E8.5_1_BC3141_N01	7.986	5386	0.328628	78.4799	4.9	1839	1225	E8.5	E8.5_1	16	Mesoderm	Endothelium	-10.8265	9.45311
Mouse_embryo_E8.5_1_BC2758_N01	5.21	6483	0.386458	0	0	2517	2239	E8.5	E8.5_1	14	Mesoderm	Primitive erythroid cells	-16.7117	-1.135
Mouse_embryo_E8.5_1_BC4368_N01	11.795	2936	0.555631	11.1215	2.35	1633	1520	E8.5	E8.5_1	50	Mesoderm	White blood cells	-13.3575	3.54455
Mouse_embryo_E8.5_1_BC2565_N01	13.933	7012	0.501211	0	0.5	3519	3006	E8.5	E8.5_1	14	Mesoderm	Primitive erythroid cells	-15.8277	1.59798
Mouse_embryo_E8.5_1_BC2887_N01	8.522	5946	0.559197	0	0.7	3481	2862	E8.5	E8.5_1	3	Neuroectoderm	Spinal cord	0.0764329	-15.9194
Mouse_embryo_E8.5_1_BC2005_N02	11.255	11308	0.560799	0	0	6595	4857	E8.5	E8.5_1	61	Endoderm	Gut	-5.49479	-2.84241
Mouse_embryo_E8.5_1_BC3688_N01	23.728	4052	0.707009	26.8571	3.1	3137	1822	E8.5	E8.5_1	10	Mesoderm	Somatic mesoderm	-0.95994	5.40957
Mouse_embryo_E8.5_1_BC2526_N01	11.253	7104	0.370303	0	0	2631	2362	E8.5	E8.5_1	14	Mesoderm	Primitive erythroid cells	-16.2237	1.40603
Mouse_embryo_E8.5_1_BC3730_N02	8.769	5492	0.690754	0	0.4	3795	3424	E8.5	E8.5_1	7	Mesoderm	Neuromesodermal progenitors	13.3147	-4.95047
Mouse_embryo_E8.5_1_BC2496_N02	4.577	11243	0.373613	0	0	4208	3496	E8.5	E8.5_1	26	Neuroectoderm	Forebrain/midbrain	4.44736	-12.6451
Mouse_embryo_E8.5_1_BC2126_N01	10.305	7304	0.732934	0	0.4	5991	4589	E8.5	E8.5_1	56	Neuroectoderm	Forebrain/midbrain	3.4327	-13.2573
Mouse_embryo_E8.5_1_BC4118_N03	10.786	6753	0.494673	0	1.55	3343	2823	E8.5	E8.5_1	38	ExE embryo	Extraembryonic visceral endoderm	-3.93346	-2.03711
Mouse_embryo_E8.5_1_BC2476_N03	21.09	11192	0.740909	56.7122	4.2	8313	5081	E8.5	E8.5_1	15	Neuroectoderm	Hindbrain	0.466273	-11.5471
Mouse_embryo_E8.5_1_BC2049_N02	8.038	8483	0.742421	0	0	7494	4996	E8.5	E8.5_1	37	Neuroectoderm	Neural crest	9.16699	-8.31814
Mouse_embryo_E8.5_1_BC3261_N04	13.229	11442	0.701325	0	0	8101	6415	E8.5	E8.5_1	16	Mesoderm	Endothelium	-11.5345	9.19792
Mouse_embryo_E8.5_1_BC2196_N01	12.416	7812	0.69138	0	0.9	5502	4734	E8.5	E8.5_1	26	Neuroectoderm	Forebrain/midbrain	5.75426	-13.4181
Mouse_embryo_E8.5_1_BC3007_N01	11.315	5912	0.646195	29.3633	3.2	3830	3483	E8.5	E8.5_1	30	Neuroectoderm	floor plate	1.96783	-12.1607
Mouse_embryo_E8.5_1_BC3384_N01	15.948	5072	0.759591	24.4236	3	3861	3427	E8.5	E8.5_1	9	Mesoderm	Paraxial mesoderm	7.67649	9.60857
Mouse_embryo_E8.5_1_BC4451_N02	17.881	4018	0.635947	0	0.1	2636	1863	E8.5	E8.5_1	27	Mesoderm	Mesenchymal stromal cells	-0.537873	3.19295
Mouse_embryo_E8.5_1_BC1905_N02	15.13	12517	0.530177	0	0.65	6641	5306	E8.5	E8.5_1	38	ExE embryo	Extraembryonic visceral endoderm	-2.86935	-2.30223
Mouse_embryo_E8.5_1_BC4198_N01	13.773	3271	0.700426	0	0.35	2303	2117	E8.5	E8.5_1	9	Mesoderm	Paraxial mesoderm	9.31052	8.95436
Mouse_embryo_E8.5_1_BC3531_N01	13.112	4712	0.51405	0	0	2433	2231	E8.5	E8.5_1	3	Neuroectoderm	Spinal cord	-0.185599	-16.7569
Mouse_embryo_E8.5_1_BC2544_N03	14.218	10922	0.712809	1.0397	1.65	7791	6434	E8.5	E8.5_1	20	Mesoderm	Paraxial mesoderm A	6.18794	11.5416
Mouse_embryo_E8.5_1_BC1502_N01	6.099	10390	0.424409	49.3586	3.95	4413	3814	E8.5	E8.5_1	16	Mesoderm	Endothelium	-10.298	9.50516
Mouse_embryo_E8.5_1_BC1142_N01	9.83	11968	0.602606	15.8839	2.6	7262	6265	E8.5	E8.5_1	37	Neuroectoderm	Neural crest	8.91667	-7.62984
Mouse_embryo_E8.5_1_BC4656_N01	12.475	2349	0.595147	0	0	1398	1283	E8.5	E8.5_1	14	Mesoderm	Primitive erythroid cells	-15.1014	1.48898
Mouse_embryo_E8.5_1_BC0096_N01	5.688	28396	0.275794	0	0.35	7832	6379	E8.5	E8.5_1	38	ExE embryo	Extraembryonic visceral endoderm	-2.35468	-2.30589
Mouse_embryo_E8.5_1_BC1981_N02	14.712	12179	0.312233	0	0.05	3803	3111	E8.5	E8.5_1	36	Mesoderm	Amniochorionic mesoderm B	-1.71532	4.85913
Mouse_embryo_E8.5_1_BC0885_N01	6.219	12953	0.329485	0	0.9	4481	2673	E8.5	E8.5_1	15	Neuroectoderm	Hindbrain	2.57336	-11.7937
Mouse_embryo_E8.5_1_BC1452_N01	5.821	10522	0.379061	0	0.3	3990	3588	E8.5	E8.5_1	3	Neuroectoderm	Spinal cord	-0.453196	-16.2141
Mouse_embryo_E8.5_1_BC2276_N02	11.012	12579	0.536992	0	1.15	6772	5817	E8.5	E8.5_1	20	Mesoderm	Paraxial mesoderm A	8.24806	10.2326
Mouse_embryo_E8.5_1_BC2614_N01	4.035	6887	0.292078	0	0.15	2013	1801	E8.5	E8.5_1	38	ExE embryo	Extraembryonic visceral endoderm	-2.69518	-2.61774
Mouse_embryo_E8.5_1_BC4056_N02	5.575	5062	0.382777	29.3633	3.2	1938	1787	E8.5	E8.5_1	42	Surface ectoderm	Pre-epidermal keratinocytes	1.171	-4.33731
[truncated: 99,600 more rows]

## Sheet: celltype.enrichment.trait.coef.
Trait	Gut	Hepatocytes	Extraembryonic visceral endoderm	Paraxial mesoderm A	Extraembryonic mesoderm	First heart field	Paraxial mesoderm	Neuromesodermal progenitors	Primitive erythroid cells	Megakaryocytes	Amniochorionic mesoderm A	Endothelium	Mesenchymal stromal cells	Amniochorionic mesoderm B	Somatic mesoderm	Chondrocyte and osteoblast progenitors	Cardiomyocytes	White blood cells	Osteoblast progenitors B	Osteoblast progenitors A	Splanchnic mesoderm	Intermediate mesoderm	Skeletal muscle progenitors	Limb mesenchyme progenitors	Early chondrocytes	Spinal cord	Forebrain midbrain	Neural crest	Hindbrain	Roof plate	floor plate	Neural crest PNS glia	Spinal cord ventral	Retinal primordium	Neural crest PNS neurons	Di telencephalon	Mesencephalon MHB	Spinal cord dorsal	Neuron progenitor cells	Placodal area	Pre-epidermal keratinocytes
BowelCancer	0.319663	0.681801	0.181675	0.392468	0.00475852	0.168817	0.58612	0.469965	0.431182	0.154578	0.0587981	0.733927	0.596056	0.452999	0.616383	0.783136	0.0948097	0.905437	0.764058	0.569442	0.231514	0.164034	0.287844	0.36892	0.358552	0.950206	0.70279	0.216485	0.823348	0.779839	0.909724	0.0922704	0.83577	0.773458	0.78793	0.779687	0.155052	0.667469	0.91775	0.335976	0.03587
Diagnoses main ICD10 K51 Ulcerative colitis	0.853124	0.989469	0.56552	0.550072	0.0346058	0.875739	0.916778	0.137738	0.409085	0.774603	0.715422	0.361365	0.522662	0.933311	0.252793	0.670051	0.776307	0.0341961	0.893291	0.37893	0.799861	0.781042	0.923915	0.365751	0.564939	0.564586	0.954459	0.187009	0.129635	0.78509	0.97788	0.0027191	0.412669	0.944491	0.901638	0.502117	0.566754	0.382701	0.310878	0.472039	0.556584
Ulcerative colitis NAS	0.817821	0.994565	0.622239	0.437804	0.0377563	0.689538	0.87159	0.353679	0.296088	0.737852	0.741914	0.304742	0.510188	0.983661	0.364965	0.959604	0.61485	0.0483164	0.871123	0.514259	0.851839	0.863632	0.962183	0.483285	0.686522	0.359957	0.9893	0.244502	0.221392	0.779636	0.991955	0.0750162	0.503789	0.919375	0.974991	0.822541	0.730804	0.39242	0.476629	0.898459	0.498887
Motor neuron disease	0.837897	0.92045	0.903989	0.593993	0.0392643	0.950292	0.115097	0.146897	0.648952	0.654676	0.148358	0.848764	0.31986	0.306587	0.519568	0.493982	0.315469	0.524907	0.775492	0.756601	0.732341	0.870377	0.706643	0.541148	0.194446	0.5593	0.136807	0.632611	0.223981	0.772224	0.450825	0.767257	0.77173	0.0387396	0.765376	0.377703	0.388932	0.230006	0.629545	0.599121	0.515429
lung FEV1FVCzSMOKE	0.251894	0.202966	0.241524	0.0479291	0.0776885	0.0528398	0.00229057	0.97247	0.745043	0.223554	0.00444435	0.0257588	0.617641	0.103437	0.0421265	0.0194631	0.0399013	0.445217	0.0203489	0.153341	0.0196129	0.245938	0.084229	0.0230834	0.0615829	0.678247	0.628713	0.774239	0.986348	0.863415	0.695341	0.848053	0.923221	0.990871	0.999821	0.907591	0.597433	0.966194	0.999998	0.430683	0.0575788
Eye problemsdisorders Macular degeneration	0.366457	0.21374	0.820154	0.649004	0.0801986	0.388996	0.256691	0.396028	0.904562	0.0907392	0.0350788	0.017964	0.977206	0.292021	0.682053	0.129451	0.303219	0.00908644	0.490884	0.530006	0.066911	0.255692	0.736267	0.493883	0.793835	0.805068	0.494052	0.00543039	0.404152	0.340602	0.115877	0.0388551	0.422201	0.140378	0.789999	0.867477	0.78594	0.6739	0.909706	0.246755	0.998472
disease CARDIOVASCULAR	0.921155	0.155404	0.441957	0.29789	0.0846035	0.0710236	0.533052	0.119359	0.26057	0.395459	0.0484209	0.0585082	0.375777	0.145199	0.081818	0.516636	0.00540892	0.0698205	0.14345	0.687329	0.446885	0.719411	0.70996	0.774257	0.920078	0.96953	0.902883	0.496067	0.764116	0.927747	0.690321	0.899569	0.703679	0.994039	0.329171	0.954346	0.945449	0.290006	0.799693	0.557013	0.829236
blood MEAN SPHERED CELL VOL	0.933803	0.0895955	0.0202181	0.798064	0.0886744	0.532759	0.240505	0.782999	5.25019e-07	0.408731	0.253543	0.0850959	0.154306	0.701062	0.269151	0.307998	0.254548	0.0319174	0.920919	0.652792	0.505687	0.832307	0.485705	0.907453	0.491321	0.835008	0.824619	0.458763	0.733276	0.704414	0.960866	0.407697	0.715636	0.272676	0.672267	0.885117	0.991282	0.858759	0.82676	0.433609	0.365806
lung FVCzSMOKE	0.570918	0.199207	0.97683	0.252606	0.101677	0.0886356	0.00179472	0.981918	0.683416	0.186863	0.0164797	0.222697	0.926673	0.0938657	0.0208909	0.0377447	0.78791	0.992809	0.0291031	0.287245	0.0163486	0.07699	0.0351136	0.00819997	0.147793	0.770662	0.628802	0.837558	0.707678	0.70604	0.527707	0.993339	0.830065	0.983275	0.748576	0.891996	0.472228	0.699197	0.266516	0.477588	0.542408
Chrons disease NAS	0.220753	0.803682	0.347412	0.451103	0.107941	0.701361	0.442897	0.444229	0.7626	0.127846	0.797504	0.351377	0.699506	0.685832	0.947624	0.846005	0.934987	0.0417605	0.205887	0.514474	0.229524	0.139581	0.19481	0.101502	0.852379	0.21677	0.306677	0.201161	0.86865	0.967376	0.785067	0.100356	0.866184	0.316214	0.965371	0.984759	0.890197	0.920665	0.882793	0.943477	0.882818
body BALDING4	0.967622	0.970733	0.903733	0.0836071	0.128302	0.272017	0.0945131	0.407521	0.245786	0.392914	0.0137929	0.370883	0.986318	0.164919	0.0789542	0.00387952	0.628417	0.466599	0.00347886	0.0120209	0.462023	0.141106	0.217434	0.0182634	0.00182435	0.538722	0.128611	0.278161	0.572767	0.707326	0.506639	0.139413	0.921726	0.91824	0.998969	0.621043	0.280803	0.78665	0.648548	0.754208	0.172695
Diagnoses main ICD10 G40 Epilepsy	0.304927	0.0274508	0.143562	0.164684	0.139043	0.463862	0.157966	0.018788	0.680749	0.0500367	0.459071	0.512107	0.819244	0.230603	0.938228	0.231187	0.188501	0.749449	0.650175	0.731859	0.844142	0.433752	0.851307	0.545526	0.687724	0.790617	0.568965	0.288556	0.568928	0.356231	0.287159	0.442429	0.326983	0.151786	0.233965	0.263099	0.697225	0.333998	0.260674	0.794474	0.774726
Auto Immune Traits Sure	0.943634	0.518328	0.160936	0.515978	0.146878	0.665166	0.777105	0.214627	0.281107	0.813854	0.378462	0.628014	0.622666	0.703157	0.28061	0.582318	0.965737	0.0154174	0.0356128	0.0998748	0.188039	0.744829	0.0792012	0.226216	0.485141	0.816869	0.843916	0.877771	0.362567	0.256692	0.355489	0.994745	0.591859	0.99503	0.830606	0.883766	0.555189	0.78306	0.511475	0.475678	0.478375
Malignant neoplasm of tonsil	0.22332	0.824739	0.47724	0.173396	0.172265	0.192914	0.150868	0.644091	0.637689	0.603915	0.218408	0.348235	0.170517	0.582417	0.833261	0.0207579	0.10587	0.474713	0.570728	0.878356	0.524087	0.290946	0.0314281	0.435787	0.846202	0.0142006	0.535129	0.890613	0.79882	0.17311	0.211722	0.956698	0.237699	0.222632	0.323915	0.477385	0.333958	0.547172	0.45579	0.501515	0.463488
Malignant neoplasm of bladder	0.612263	0.493538	0.537593	0.118289	0.172745	0.402593	0.181311	0.217993	0.414257	0.603	0.211329	0.0848625	0.999075	0.11733	0.0052064	0.354417	0.538835	0.457253	0.594381	0.212822	0.26192	0.331565	0.0973962	0.0649999	0.886686	0.925727	0.761177	0.854613	0.817387	0.768035	0.776921	0.579964	0.806611	0.334967	0.757944	0.319022	0.973837	0.407396	0.880034	0.405948	0.240632
Viral hepatitis IBD comorbidity	0.420276	0.253177	0.98178	0.625728	0.182929	0.701972	0.0856203	0.301572	0.466421	0.607484	0.352497	0.548048	0.761502	0.439677	0.199172	0.380182	0.961581	0.0123388	0.200836	0.879807	0.692725	0.634427	0.589772	0.448978	0.966096	0.635402	0.438619	0.790178	0.858629	0.123818	0.181085	0.349529	0.98108	0.431198	0.836071	0.653036	0.861549	0.743786	0.319946	0.275949	0.202559
LDL direct 2	0.227483	0.0392647	0.004596	0.575874	0.204726	0.792935	0.986356	0.710061	0.0995876	0.445507	0.145582	0.0343127	0.172445	0.345855	0.800354	0.962674	0.00405133	0.00834298	0.241451	0.480714	0.612371	0.844345	0.834794	0.790693	0.686935	0.623317	0.993588	0.494297	0.979347	0.249841	0.999289	0.741208	0.977366	0.985862	0.886911	0.998164	0.724717	0.699379	0.903952	0.626712	0.886977
LDL direct 1	0.252354	0.0415371	0.00599984	0.407073	0.206534	0.788759	0.98532	0.709291	0.103971	0.435079	0.149988	0.035328	0.169504	0.341577	0.806706	0.94158	0.00512435	0.0103511	0.202539	0.4417	0.627461	0.834069	0.831416	0.718709	0.563163	0.583796	0.988809	0.495544	0.964962	0.252152	0.998769	0.770139	0.972056	0.979585	0.890782	0.997197	0.692262	0.696072	0.900592	0.567977	0.892627
Hypertension	0.730782	0.472031	0.949667	0.231112	0.208579	0.160158	0.371168	0.974447	0.775743	0.513547	0.328641	0.532778	0.111886	0.191969	0.234572	0.633673	0.314915	0.531101	0.769856	0.787157	0.436591	0.316117	0.669742	0.625761	0.919852	0.609531	0.375173	0.116187	0.581027	0.8084	0.927864	0.279424	0.855033	0.657984	0.766021	0.580655	0.962578	0.844003	0.992499	0.819882	0.0280418
Obesity	0.889645	0.20786	0.932471	0.598968	0.212142	0.0154692	0.0698651	0.836973	0.306874	0.188593	0.530733	0.993589	0.890708	0.154465	0.876547	0.791217	0.612423	0.323214	0.110204	0.629893	0.633477	0.498155	0.419583	0.50271	0.720888	0.839015	0.0180605	0.243377	0.229646	0.257265	0.591759	0.340491	0.238708	0.0630021	0.562886	0.0183546	0.00366036	0.131924	0.201122	0.272067	0.661038
Malignant neoplasm of kidney except renal pelvis	0.99136	0.208643	0.997226	0.929138	0.2213	0.944271	0.692159	0.975481	0.990489	0.34472	0.349757	0.104704	0.726683	0.863811	0.928853	0.806859	0.873101	0.887376	0.538397	0.376697	0.453581	0.979788	0.325936	0.774052	0.785727	0.579671	0.9678	0.619232	0.582382	0.161321	0.646227	0.276479	0.674033	0.953091	0.0155585	0.394335	0.974093	0.451661	0.439524	0.414639	0.216078
body HEIGHTz	0.594871	0.549166	0.677009	0.690945	0.222738	0.213006	0.175183	0.999992	0.75639	0.820739	0.00168666	0.673898	0.567007	0.0416084	0.188252	0.0111693	0.262236	0.467904	0.00132186	0.0584474	0.770268	0.240884	0.25141	0.0686814	0.014566	0.996968	0.886985	0.735366	0.988147	0.657042	0.944942	0.318398	0.998801	0.932323	0.999735	0.996628	0.80474	0.993725	0.999974	0.350928	0.999292
Diagnoses main ICD10 G35 Multiple sclerosis	0.759491	0.376002	0.787214	0.879563	0.232378	0.0255006	0.970928	0.412167	0.789199	0.404773	0.822314	0.341794	0.216404	0.712876	0.781876	0.846025	0.77896	0.027183	0.493544	0.655846	0.116613	0.704019	0.979068	0.751834	0.117187	0.182121	0.0168853	0.318137	0.345251	0.319555	0.448134	0.189492	0.0510433	0.20158	0.222155	0.474327	0.110817	0.284384	0.82006	0.254586	0.100065
bp DIASTOLICadjMEDz	0.439249	0.282491	0.658757	0.30361	0.233424	0.00948326	0.0424286	0.35797	0.161207	0.279628	0.029074	0.00242721	0.624008	0.0125515	0.0664873	0.0124485	0.000436703	0.429136	0.0887421	0.548422	0.0805619	0.112768	0.191381	0.21052	0.314536	0.982783	0.992018	0.503987	0.997488	0.915126	0.335205	0.271715	0.876473	0.947138	0.998119	0.999806	0.831607	0.981708	0.977337	0.321572	0.461499
Disorders of muscles	0.80332	0.966701	0.26186	0.697492	0.244395	0.0332591	0.135067	0.494338	0.150966	0.546343	0.884545	0.836915	0.285763	0.0772493	0.234724	0.608949	0.614705	0.665266	0.204563	0.622864	0.74868	0.702007	0.943523	0.966589	0.293719	0.302067	0.554961	0.224946	0.599605	0.114316	0.373713	0.153464	0.101811	0.44557	0.191993	0.991662	0.709043	0.491438	0.760026	0.63677	0.539423
bp SYSTOLICadjMEDz	0.699432	0.285512	0.881733	0.698592	0.254896	0.0116723	0.179882	0.242714	0.695255	0.427087	0.0486922	0.0562445	0.457546	0.042217	0.0624098	0.0820793	0.00448805	0.313637	0.0606859	0.842255	0.0798775	0.0707133	0.342412	0.192834	0.497792	0.999359	0.999858	0.478896	0.985083	0.990377	0.523931	0.619032	0.914911	0.982548	0.996463	0.999918	0.99425	0.911775	0.992082	0.388698	0.376423
CAD	0.23282	0.0800168	0.513949	0.00781575	0.298102	0.110336	0.481218	0.316171	0.9816	0.180312	0.0114392	0.0793446	0.166717	0.0177206	0.276309	0.0804015	0.0108283	0.483121	0.0613375	0.348158	0.0773734	0.146429	0.991719	0.137014	0.535536	0.833375	0.960604	0.255214	0.983996	0.320622	0.441378	0.610636	0.928431	0.951692	0.949544	0.785962	0.916546	0.976752	0.722197	0.957407	0.645659
Osteoporosis	0.493788	0.695222	0.295527	0.786497	0.302377	0.232061	0.881503	0.333327	0.186874	0.933682	0.0337913	0.122954	0.235891	0.237946	0.679448	0.336464	0.11832	0.621588	0.961212	0.809236	0.517651	0.379231	0.954292	0.263302	0.977338	0.75069	0.651898	0.884503	0.44235	0.903083	0.917555	0.579448	0.142231	0.0954516	0.411419	0.683204	0.463995	0.0814234	0.745846	0.495954	0.377458
Memory loss	0.489505	0.917517	0.834482	0.910318	0.303013	0.230778	0.625828	0.00293198	0.632055	0.697413	0.232185	0.349282	0.56837	0.717777	0.120301	0.931952	0.41629	0.11436	0.689401	0.608857	0.726586	0.43717	0.274241	0.532956	0.809991	0.188432	0.569209	0.0994829	0.0795878	0.69577	0.363346	0.048166	0.409095	0.793792	0.872607	0.235035	0.0872022	0.00837236	0.34502	0.179763	0.28278
Schizophrenia schizotypal and delusional disorders	0.287001	0.483871	0.973072	0.199626	0.308983	0.410535	0.177451	0.970189	0.754311	0.172204	0.0162327	0.175931	0.334962	0.414866	0.439837	0.255341	0.194011	0.748937	0.543815	0.801722	0.278161	0.620037	0.633107	0.958455	0.993032	0.864089	0.108105	0.421166	0.865441	0.631037	0.790138	0.456019	0.924536	0.391189	0.967306	0.272583	0.248727	0.962123	0.472781	0.636113	0.0639876
Malignant neoplasm of ovary	0.905995	0.920167	0.69684	0.0782612	0.324713	0.780323	0.288652	0.248533	0.218708	0.622118	0.305707	0.243531	0.459618	0.111473	0.550452	0.574461	0.891349	0.262173	0.89544	0.891264	0.756775	0.32987	0.250785	0.184338	0.526355	0.0394975	0.397719	0.791023	0.305005	0.807922	0.131557	0.902485	0.265299	0.216905	0.880981	0.515068	0.273733	0.190016	0.0634143	0.752466	0.231939
Stroke	0.0372863	0.955562	0.727689	0.267298	0.32814	0.467236	0.45838	0.282381	0.0585012	0.85173	0.0441635	0.366428	0.10881	0.114073	0.12515	0.448324	0.159796	0.759491	0.0122055	0.936907	0.938666	0.481422	0.782414	0.336453	0.562497	0.470171	0.299376	0.452975	0.112323	0.499261	0.538938	0.558004	0.836459	0.785898	0.889392	0.927082	0.165655	0.300648	0.460016	0.106817	0.407042
Acute gastritis	0.513623	0.416537	0.923182	0.125939	0.337487	0.186342	0.698708	0.702076	0.409623	0.342898	0.838517	0.327298	0.745509	0.101192	0.507959	0.915461	0.147445	0.535616	0.667464	0.344788	0.621204	0.882076	0.873336	0.852028	0.7269	0.341895	0.584195	0.327831	0.169757	0.826334	0.0324628	0.57246	0.535546	0.322746	0.199101	0.560148	0.045673	0.464118	0.378692	0.90217	0.178395
Type 2 diabetes	0.298122	0.945451	0.957768	0.0501736	0.346327	0.685727	0.823784	0.463088	0.861578	0.73959	0.837993	0.905074	0.843072	0.240034	0.660824	0.715526	0.960289	0.157547	0.749267	0.458121	0.974881	0.987012	0.725631	0.269213	0.0707748	0.857809	0.628979	0.0499297	0.137623	0.579739	0.255663	0.200317	0.338767	0.346105	0.193524	0.416294	0.437601	0.181658	0.806329	0.480921	0.657398
body WHRadjBMIz	0.171255	0.102211	0.0644552	0.0716574	0.347063	0.685895	0.0237281	0.414578	0.277177	0.567671	0.101368	0.0265734	0.127923	0.289602	0.206589	0.024027	0.578804	0.243257	0.00416161	0.00382022	0.675479	0.169597	0.0088139	0.013887	0.221039	0.892789	0.789923	0.231908	0.995065	0.986576	0.998037	0.542031	0.997533	0.930409	0.851941	0.999108	0.983339	0.632815	0.918513	0.989338	0.232258
Malignant neoplasm of eye and adnexa	0.274102	0.348595	0.247443	0.950067	0.382595	0.600175	0.709741	0.58155	0.735348	0.176446	0.214497	0.562361	0.366633	0.926717	0.495667	0.824098	0.421432	0.754453	0.0751484	0.568798	0.739358	0.696681	0.0711707	0.377298	0.404456	0.39825	0.66523	0.604293	0.481231	0.126782	0.0182009	0.521579	0.469181	0.671658	0.0639307	0.708283	0.374667	0.51905	0.137248	0.335132	0.599686
Eye problemsdisorders Injury or trauma resulting in loss of vision	0.181265	0.51604	0.929052	0.761515	0.389165	0.211437	0.393711	0.609909	0.0315246	0.862709	0.680534	0.409471	0.66303	0.391804	0.51479	0.803314	0.860744	0.3339	0.147308	0.251293	0.943125	0.976394	0.658609	0.362734	0.0454377	0.781209	0.416986	0.00288161	0.806706	0.368265	0.625766	0.286886	0.570117	0.582108	0.0735994	0.0215918	0.0691576	0.830548	0.442641	0.124395	0.85508
Major coronary heart disease event	0.465567	0.109544	0.368762	0.0200153	0.405313	0.345665	0.497266	0.282328	0.946557	0.0142638	0.0351801	0.288009	0.340061	0.049093	0.752489	0.0456831	0.132882	0.943561	0.00919347	0.00661554	0.0285885	0.0903376	0.776627	0.293345	0.0337043	0.305391	0.879239	0.214403	0.99589	0.223584	0.620608	0.542907	0.70658	0.969891	0.671854	0.903312	0.942921	0.981735	0.973325	0.440212	0.838285
COPD earlylater onset	0.251104	0.580799	0.819631	0.376095	0.416681	0.622839	0.0324914	0.403338	0.620363	0.00272015	0.64079	0.906719	0.857233	0.768344	0.475732	0.411582	0.992497	0.131129	0.375651	0.927643	0.334184	0.470255	0.573402	0.118199	0.744544	0.99397	0.984875	0.104705	0.536502	0.582247	0.933864	0.161447	0.769048	0.956223	0.670861	0.654489	0.785594	0.466598	0.523751	0.419737	0.848654
blood HIGH LIGHT SCATTER RETICULOCYTE COUNT	0.745187	0.262687	0.167786	0.634411	0.429403	0.826931	0.131077	0.444053	3.14017e-07	0.892604	0.995618	0.413511	0.146893	0.933724	0.50312	0.321193	0.357328	0.0477696	0.557352	0.965563	0.963718	0.943166	0.281912	0.363556	0.303965	0.998526	0.964728	0.57393	0.770535	0.834185	0.796924	0.147059	0.882435	0.518838	0.901359	0.568746	0.972963	0.901988	0.953854	0.24894	0.414666
Bacterial intestinal infections IBD comorbidities	0.936091	0.963971	0.692406	0.992673	0.45153	0.789321	0.957396	0.638347	0.3571	0.718029	0.599558	0.245433	0.687189	0.989213	0.849208	0.971816	0.0721812	0.16248	0.569711	0.437548	0.210939	0.55728	0.841542	0.383125	0.326824	0.582784	0.4928	0.896048	0.769166	0.323884	0.400989	0.742134	0.172243	0.754965	0.761102	0.159593	0.032053	0.124891	0.430535	0.286851	0.66967
body BALDING1	0.985976	0.978359	0.988924	0.101112	0.462233	0.28433	0.147138	0.55712	0.895073	0.464895	0.116837	0.392944	0.996824	0.364295	0.122973	0.0103385	0.728595	0.632963	0.000711722	0.00443923	0.343791	0.238584	0.103674	0.0199954	0.00761231	0.496365	0.346487	0.313587	0.516674	0.757531	0.836423	0.0672547	0.648038	0.900668	0.997294	0.771409	0.400102	0.771938	0.848829	0.531392	0.214615
blood MONOCYTE COUNT	0.910208	0.643611	0.615351	0.0461245	0.464725	0.725385	0.600784	0.889807	0.00608419	0.151522	0.0493915	0.0457392	0.735784	0.321821	0.436795	0.0322343	0.289537	3.24594e-06	0.080831	0.733346	0.722835	0.797642	0.331817	0.923505	0.222102	0.998803	0.815648	0.538765	0.999406	0.552081	0.88437	0.809662	0.999443	0.880207	0.963411	0.906654	0.686353	0.99997	0.983468	0.698456	0.930695
Psoriasis	0.678473	0.84873	0.478327	0.0530799	0.468416	0.293767	0.112825	0.380574	0.79653	0.762444	0.935368	0.689707	0.213706	0.807877	0.267056	0.189941	0.791361	0.686178	0.221183	0.600765	0.771137	0.202219	0.237802	0.417894	0.27488	0.00702469	0.648294	0.267694	0.0721127	0.124173	0.618543	0.227479	0.201073	0.846158	0.956115	0.779638	0.317706	0.437881	0.657758	0.552426	0.58652
LungCancer	0.910446	0.473071	0.380014	0.352889	0.476463	0.541977	0.493738	0.297846	0.971698	0.760729	0.0434823	0.141748	0.226218	0.207322	0.683333	0.355296	0.0747921	0.183349	0.844512	0.940755	0.236676	0.898375	0.943286	0.613492	0.986332	0.16661	0.470051	0.93827	0.629262	0.960681	0.902114	0.864169	0.632782	0.102921	0.140006	0.072552	0.822421	0.978519	0.599719	0.706412	0.977109
Crohns disease of large intestine	0.659106	0.521378	0.387573	0.98424	0.476661	0.925445	0.234398	0.376491	0.299996	0.0498107	0.649915	0.776048	0.891301	0.501517	0.721289	0.938776	0.940402	0.385531	0.801981	0.835607	0.230694	0.477818	0.323549	0.647069	0.656193	0.16624	0.723639	0.504313	0.784583	0.817298	0.328331	0.818321	0.385171	0.794024	0.60836	0.41966	0.599774	0.689773	0.91063	0.414895	0.797198
HTN	0.136653	0.386109	0.921005	0.273237	0.483674	0.0805139	0.63136	0.0392596	0.221392	0.638254	0.246843	0.642082	0.389865	0.726419	0.424468	0.781333	0.899583	0.534116	0.569346	0.954549	0.818855	0.0420616	0.971006	0.62457	0.495331	0.562542	0.13974	0.208632	0.285669	0.909444	0.293683	0.385603	0.820551	0.517199	0.165925	0.777545	0.233602	0.186289	0.50619	0.867601	0.867997
Malignant neoplasm of stomach	0.999939	0.02051	0.393528	0.194667	0.490943	0.91891	0.0252707	0.657844	0.681428	0.631615	0.671625	0.476293	0.390859	0.447083	0.293895	0.263696	0.561953	0.34699	0.933394	0.902684	0.600451	0.317262	0.129486	0.511747	0.984447	0.859862	0.290195	0.248599	0.45535	0.83525	0.113788	0.415978	0.979899	0.347677	0.0941657	0.802263	0.64577	0.500873	0.514261	0.69189	0.129165
disease AID ALL	0.578646	0.318754	0.335716	0.751624	0.49103	0.100647	0.736808	0.964058	0.391614	0.944709	0.0232762	0.13877	0.238725	0.0858498	0.964338	0.650704	0.260631	0.000843095	0.901443	0.880092	0.537087	0.921395	0.971473	0.841381	0.999793	0.465731	0.942058	0.326989	0.543729	0.338377	0.965372	0.117892	0.863232	0.998319	0.986654	0.999293	0.780305	0.357808	0.931052	0.737072	0.662172
Endometriosis IBD comorbidity	0.247846	0.0409741	0.213428	0.362769	0.509013	0.346393	0.405053	0.943476	0.323708	0.416251	0.42492	0.511133	0.870426	0.738576	0.252935	0.481062	0.230832	0.129024	0.347605	0.743502	0.633008	0.6391	0.355274	0.693855	0.892105	0.468214	0.780651	0.427546	0.45551	0.539826	0.110447	0.702387	0.25792	0.777282	0.828074	0.281928	0.622039	0.289288	0.54275	0.950195	0.942257
blood WHITE COUNT	0.540044	0.0402105	0.3746	0.0291515	0.513085	0.61736	0.344382	0.88167	0.0582299	0.397277	0.0855361	0.00168315	0.719114	0.524548	0.386238	0.192974	0.0678617	1.50569e-06	0.24005	0.59646	0.255161	0.51396	0.858635	0.738633	0.252311	0.99695	0.662423	0.815347	0.999474	0.772814	0.975724	0.948265	0.999999	0.989833	0.962075	0.908892	0.896152	0.999801	0.998288	0.984589	0.956888
ProstateCancer	0.177235	0.812317	0.0239076	0.217107	0.51921	0.938998	0.554923	0.124272	0.753409	0.699522	0.0601107	0.546354	0.672381	0.566452	0.865095	0.594956	0.907979	0.976203	0.0340854	0.366526	0.790462	0.70449	0.635765	0.559245	0.444257	0.993168	0.969092	0.220215	0.863228	0.583222	0.451184	0.321118	0.760177	0.877377	0.975099	0.857809	0.490033	0.616065	0.440614	0.28754	0.00581331
Bipolar and major depression status Bipolar II Disorder	0.914187	0.75903	0.8246	0.319734	0.520883	0.063478	0.646696	0.623378	0.00986714	0.944725	0.346803	0.98019	0.319483	0.142634	0.654944	0.0976298	0.4265	0.700559	0.107008	0.461244	0.64757	0.623312	0.268733	0.440337	0.212331	0.385833	0.499253	0.894025	0.266389	0.893653	0.155898	0.857094	0.474019	0.296798	0.303497	0.239015	0.535264	0.250365	0.608034	0.543613	0.103956
Bronchitis	0.987645	0.634929	0.625516	0.679488	0.537666	0.506032	0.469593	0.739243	0.580264	0.0187318	0.908415	0.155093	0.0483399	0.795784	0.840658	0.858556	0.561166	0.347689	0.936997	0.831632	0.429923	0.94639	0.500008	0.992812	0.932466	0.610295	0.384743	0.898506	0.263654	0.0280245	0.2933	0.9738	0.00279106	0.608353	0.165736	0.432599	0.0251011	0.00554757	0.431089	0.388712	0.643347
Malignant neoplasm of prostate	0.488249	0.92071	0.0294017	0.564449	0.538907	0.805346	0.547327	0.365036	0.190492	0.968125	0.116187	0.565023	0.97786	0.68867	0.657435	0.54688	0.932063	0.983878	0.00356833	0.231576	0.891733	0.664073	0.748184	0.25438	0.48844	0.99848	0.757878	0.0277024	0.981785	0.658641	0.752751	0.094767	0.911553	0.599549	0.866227	0.871467	0.323307	0.863414	0.204991	0.480502	0.104341
Diagnoses main ICD10 F32 Depressive episode	0.919313	0.586511	0.776862	0.445936	0.568853	0.443002	0.310763	0.287465	0.8778	0.621394	0.753682	0.766789	0.836133	0.853672	0.33629	0.21727	0.497536	0.792805	0.16299	0.591	0.871715	0.654333	0.354942	0.135405	0.623509	0.356553	0.441149	0.0558505	0.225321	0.855152	0.0836653	0.428817	0.00898215	0.365572	0.84458	0.366386	0.574832	0.00224317	0.426447	0.216252	0.466824
Bipolar and major depression status Bipolar I Disorder	0.958364	0.186176	0.114355	0.872792	0.570546	0.879661	0.149336	0.532164	0.12086	0.0245784	0.51606	0.878635	0.792154	0.805069	0.215281	0.223301	0.894602	0.585521	0.413872	0.31919	0.402011	0.382649	0.802602	0.313434	0.514696	0.234089	0.266522	0.956494	0.145	0.286857	0.247671	0.613213	0.159398	0.289764	0.0811391	0.814809	0.321404	0.213035	0.111527	0.737985	0.0298516
Depression	0.954211	0.292579	0.602642	0.352135	0.570959	0.179904	0.571754	0.69118	0.84468	0.497289	0.779642	0.486496	0.995463	0.560453	0.246713	0.111027	0.490853	0.754118	0.477343	0.830991	0.871192	0.719755	0.378576	0.462291	0.466614	0.378144	0.662807	0.157569	0.46983	0.921921	0.16237	0.503911	0.0185266	0.743994	0.792303	0.702992	0.45832	0.0254484	0.45348	0.498761	0.385998
Glomerular diseases	0.522901	0.69914	0.730087	0.182717	0.583913	0.219787	0.335556	0.405965	0.681536	0.0397704	0.725895	0.709817	0.217157	0.402001	0.426447	0.554966	0.42188	0.353184	0.951211	0.429499	0.108633	0.988391	0.895215	0.878564	0.507385	0.320762	0.318707	0.725034	0.288255	0.0371845	0.729978	0.595188	0.697263	0.571198	0.583168	0.424349	0.492912	0.138159	0.791631	0.967938	0.0185564
Malignant neoplasm of thyroid gland	0.581786	0.566357	0.427265	0.770949	0.59265	0.218737	0.733673	0.432782	0.0915388	0.764386	0.543308	0.190331	0.0495433	0.942639	0.721809	0.66413	0.213568	0.0455049	0.992406	0.963517	0.789368	0.83157	0.998812	0.538651	0.983214	0.419045	0.935495	0.17302	0.855523	0.524071	0.23094	0.559795	0.355305	0.644288	0.897744	0.568338	0.587813	0.152231	0.586422	0.730485	0.441855
Heart failure	0.786415	0.829469	0.583348	0.470059	0.598048	0.0965672	0.216746	0.926564	0.975083	0.339376	0.457033	0.407539	0.979946	0.0911153	0.0534114	0.176499	0.879766	0.719374	0.623789	0.212849	0.905322	0.293822	0.472663	0.0753171	0.576327	0.577723	0.489632	0.265795	0.169377	0.165196	0.273456	0.274311	0.178597	0.708697	0.692684	0.382837	0.430476	0.0066262	0.313558	0.241112	0.888766
repro MENOPAUSE AGE	0.688557	0.487088	0.518301	0.547587	0.599139	0.550226	0.174971	0.982319	0.02703	0.0546071	0.994238	0.940712	0.329988	0.989555	0.76265	0.489547	0.852638	0.453067	0.231364	0.926435	0.407586	0.889811	0.252894	0.281079	0.99073	0.987205	0.68304	0.737351	0.367424	0.538804	0.104326	0.915436	0.458071	0.474614	0.480144	0.324019	0.418798	0.197497	0.183195	0.25925	0.310006
Malignant neoplasm of endocrine gland	0.549267	0.538869	0.232208	0.801248	0.602862	0.24216	0.706062	0.459147	0.16077	0.829546	0.61167	0.134554	0.075669	0.941021	0.676787	0.711126	0.152898	0.0490955	0.998649	0.869303	0.625811	0.623074	0.98999	0.858713	0.998594	0.735974	0.949697	0.206623	0.770483	0.521276	0.327491	0.697785	0.574676	0.670046	0.920982	0.425566	0.358638	0.184296	0.742298	0.636144	0.555376
blood RBC DISTRIB WIDTH	0.951484	0.108602	0.0942611	0.959557	0.609361	0.91622	0.569313	0.821713	5.76095e-08	0.987768	0.892779	0.190319	0.0614761	0.926586	0.88502	0.629998	0.22594	0.0107558	0.993727	0.913396	0.800882	0.960964	0.620689	0.932352	0.584077	0.943161	0.990524	0.435566	0.926561	0.477262	0.65047	0.0939352	0.860349	0.975349	0.841496	0.988254	0.999958	0.736961	0.996011	0.852445	0.939608
HDL cholesterol 1	0.163886	0.0475422	0.00625244	0.973582	0.621832	0.995874	0.746303	0.999586	0.045542	0.989732	0.449068	0.0500004	0.462472	0.992142	0.973047	0.977556	0.395182	0.0553725	0.834927	0.976547	0.752331	0.976073	0.904451	0.967723	0.978867	0.923224	0.950739	0.941712	0.877404	0.983718	0.387647	0.881726	0.946919	0.910554	0.697162	0.998779	0.701096	0.530853	0.279965	0.915824	0.791176
HDL cholesterol 2	0.179099	0.0507102	0.00843117	0.960158	0.640964	0.995117	0.77329	0.999364	0.0495536	0.985354	0.491161	0.0532708	0.440418	0.992747	0.968894	0.977778	0.384768	0.0568892	0.835891	0.988884	0.794678	0.977912	0.876124	0.954486	0.976102	0.907398	0.938225	0.936823	0.894358	0.983488	0.331372	0.859777	0.938886	0.91282	0.709636	0.998247	0.66935	0.465048	0.281366	0.866669	0.795579
BreastCancer	0.516464	0.220392	0.121831	0.0440698	0.642118	0.129012	0.259395	0.994203	0.782294	0.2367	0.846575	0.0447418	0.876022	0.844377	0.713588	0.686534	0.655212	0.197661	0.0814097	0.125095	0.471746	0.712135	0.164772	0.935962	0.124764	0.625908	0.445018	0.679614	0.252354	0.521291	0.167282	0.748333	0.666361	0.809525	0.840828	0.967031	0.604894	0.49743	0.999957	0.248637	0.139709
Diagnoses main ICD10 F20 Schizophrenia	0.214292	0.170216	0.92187	0.00788116	0.687819	0.949729	0.407974	0.568861	0.861626	0.101653	0.174061	0.411407	0.226777	0.8822	0.625337	0.140466	0.488644	0.784749	0.722394	0.947005	0.76852	0.985819	0.998417	0.639466	0.98024	0.946092	0.0964755	0.472114	0.211299	0.991571	0.26327	0.434684	0.954149	0.092896	0.998725	0.644661	0.204075	0.979888	0.886262	0.745256	0.171215
disease HI CHOL SELF REP	0.613353	0.114352	0.0583516	0.906624	0.691765	0.935257	0.931481	0.427737	0.470497	0.623711	0.865707	0.0471396	0.179575	0.802242	0.625527	0.852181	0.0278859	0.010989	0.157765	0.383053	0.992999	0.997682	0.964165	0.76543	0.99	0.813351	0.787026	0.694582	0.99954	0.331419	0.971843	0.900199	0.965353	0.913569	0.349541	0.879587	0.742457	0.644465	0.57455	0.663374	0.832473
disease T2D	0.381944	0.027893	0.0660285	0.38376	0.691924	0.0554853	0.715843	0.955806	0.112959	0.250822	0.498785	0.997041	0.953991	0.364699	0.722951	0.965694	0.703364	0.285552	0.683422	0.782257	0.974072	0.750063	0.210699	0.616586	0.984025	0.308445	0.539447	0.6228	0.274169	0.80548	0.0287357	0.410076	0.111341	0.987236	0.522592	0.455111	0.375667	0.148283	0.214302	0.313663	0.911705
impedance BASAL METABOLIC RATEz	0.635794	0.35861	0.735823	0.999674	0.749489	0.501468	0.536943	0.565026	0.953304	0.846085	0.324471	0.999202	0.410067	0.928542	0.842325	0.946038	0.930808	0.989515	0.183533	0.353367	0.745704	0.99955	0.569869	0.899401	0.312841	0.0853626	0.123088	0.798109	0.0428993	0.627876	0.37843	0.708198	0.146642	0.0738673	0.545185	0.114677	0.105429	0.0404167	0.0654148	0.911309	0.97087
Eye problemsdisorders Glaucoma	0.705637	0.631846	0.837735	0.0777885	0.769822	0.898098	0.545983	0.9772	0.0382784	0.910906	0.0493759	0.120746	0.721899	0.336758	0.360051	0.992082	0.0153637	0.406574	0.828611	0.315536	0.259856	0.0808764	0.337047	0.119215	0.568446	0.906672	0.968511	0.942398	0.575244	0.328477	0.0538499	0.687901	0.451671	0.942404	0.420638	0.759739	0.557004	0.278592	0.890292	0.683931	0.0890363
Dementia	0.868306	0.441698	0.856869	0.141238	0.792442	0.683967	0.425513	0.495306	0.688675	0.196487	0.499414	0.109688	0.919533	0.846022	0.17766	0.176786	0.359648	0.742518	0.0799312	0.0590155	0.442075	0.798571	0.186239	0.618053	0.3648	0.370885	0.415104	0.0595978	0.634947	0.0409248	0.176432	0.206137	0.405311	0.807926	0.292041	0.686368	0.313729	0.713558	0.482268	0.161888	0.41721
disease ALLERGY ECZEMA DIAGNOSED	0.555424	0.337723	0.456793	0.273275	0.793909	0.948177	0.661305	0.456247	0.983658	0.385465	0.380204	0.311828	0.257105	0.65762	0.475957	0.378365	0.487598	0.00698999	0.525365	0.833818	0.972717	0.792185	0.730378	0.942251	0.34072	0.834711	0.947383	0.818053	0.980525	0.460384	0.897981	0.928821	0.978259	0.99402	0.999272	0.78836	0.772344	0.995076	0.989363	0.45002	0.726157
COPD differential diagnosis	0.694939	0.843439	0.515692	0.216662	0.796515	0.814575	0.0919708	0.319332	0.915937	0.138287	0.804963	0.566083	0.0465415	0.419469	0.573816	0.880217	0.766733	0.869509	0.251467	0.80328	0.78274	0.757464	0.425407	0.537378	0.829245	0.816139	0.444689	0.271446	0.880633	0.0272571	0.511643	0.31612	0.116883	0.439251	0.427412	0.381922	0.250564	0.354704	0.50205	0.237889	0.784398
Malignant neoplasm of brain	0.862143	0.297373	0.526068	0.194275	0.813896	0.876457	0.347981	0.532582	0.0859964	0.0417492	0.494965	0.550145	0.369913	0.593131	0.990403	0.680222	0.904206	0.949245	0.216646	0.222281	0.674342	0.250931	0.796791	0.706189	0.114278	0.983836	0.641861	0.514161	0.885122	0.992292	0.405805	0.729	0.0251376	0.170617	0.491235	0.265201	0.0826363	0.295033	0.538335	0.913643	0.861713
Sleep apnoea	0.794082	0.230652	0.623188	0.580757	0.818121	0.900223	0.37266	0.867212	0.509137	0.294289	0.443335	0.805073	0.438047	0.73414	0.0254715	0.412277	0.989141	0.942957	0.52677	0.995213	0.185439	0.453649	0.893331	0.455551	0.817656	0.112118	0.743684	0.397488	0.171191	0.583985	0.859873	0.891301	0.0106935	0.133694	0.977827	0.10476	0.341974	0.44504	0.442921	0.80594	0.448764
pigment SUNBURN	0.336528	0.690339	0.0450875	0.260693	0.827342	0.227885	0.809111	0.972852	0.830088	0.399538	0.19783	0.652763	0.705029	0.47899	0.296576	0.971953	0.444529	0.882248	0.629309	0.575306	0.273346	0.954986	0.924604	0.83397	0.868714	0.785199	0.525748	0.00321747	0.231263	0.24482	0.55308	0.0079641	0.223898	0.424182	0.786704	0.875187	0.945727	0.861889	0.517434	0.255999	0.986778
Eye problemsdisorders Diabetes related eye disease	0.461636	0.61199	0.250132	0.503177	0.838487	0.167812	0.194585	0.922658	0.44679	0.26355	0.446353	0.934234	0.338974	0.0314071	0.53408	0.511521	0.94488	0.607226	0.498065	0.739214	0.530123	0.536798	0.394258	0.332538	0.432822	0.68147	0.807714	0.606544	0.378113	0.841873	0.585656	0.788427	0.884996	0.432829	0.852406	0.946078	0.984064	0.907043	0.843687	0.936645	0.665422
Bipolar disorder status	0.696263	0.818227	0.308888	0.703422	0.874627	0.70981	0.316445	0.386033	0.117478	0.194856	0.366507	0.83241	0.974564	0.228639	0.45584	0.254476	0.922647	0.523525	0.065458	0.0884091	0.747561	0.547824	0.805435	0.233321	0.133969	0.71846	0.518239	0.990137	0.135603	0.721382	0.454582	0.727391	0.773205	0.257715	0.127099	0.615939	0.268113	0.633505	0.641924	0.407924	0.014294
Hypothyroidism	0.633875	0.509557	0.24863	0.737552	0.903105	0.176812	0.425508	0.987517	0.575011	0.999471	0.0841283	0.0460309	0.346797	0.104697	0.964407	0.554139	0.123162	0.000336714	0.922094	0.900939	0.663331	0.768386	0.999894	0.987671	0.998459	0.870384	0.873643	0.399009	0.402385	0.535766	0.986534	0.0595395	0.847371	0.924672	0.995414	0.986313	0.530046	0.86424	0.990996	0.801681	0.781474
disease THYROID ANY SELF REP	0.546484	0.408389	0.181164	0.820798	0.913095	0.0650635	0.382615	0.992427	0.386339	0.997477	0.104172	0.0337451	0.360471	0.0540061	0.922643	0.668563	0.0857332	0.00140918	0.769397	0.736102	0.513895	0.674606	0.999606	0.93832	0.998618	0.981868	0.954581	0.463371	0.374325	0.435887	0.996183	0.0662314	0.911249	0.821659	0.982465	0.998391	0.691908	0.856198	0.983382	0.935568	0.745122
Dermatologic Diseases	0.830486	0.763348	0.795209	0.192516	0.914679	0.350082	0.786056	0.378245	0.0137835	0.15259	0.32579	0.0709884	0.21302	0.51022	0.436787	0.966648	0.716998	0.000839927	0.369877	0.488863	0.0848761	0.738587	0.865377	0.732875	0.252693	0.738004	0.459896	0.434181	0.906373	0.803393	0.906517	0.70442	0.628135	0.691895	0.86348	0.773546	0.36421	0.971037	0.975883	0.10999	0.432612
Rheumatoid arthritis	0.310948	0.990552	0.89598	0.139507	0.920438	0.446235	0.631737	0.509164	0.868956	0.45689	0.754965	0.00982726	0.0176715	0.944182	0.312433	0.618672	0.680728	0.576888	0.173918	0.7555	0.903094	0.647787	0.353628	0.00606938	0.622991	0.999263	0.463548	0.386306	0.685654	0.374332	0.486798	0.0603047	0.760293	0.36228	0.0758883	0.656192	0.959129	0.522336	0.247285	0.0897436	0.47967
repro AgeFirstBirth Female	0.944309	0.728189	0.799796	0.187323	0.933723	0.944417	0.984512	0.792471	0.173713	0.217446	0.991655	0.673238	0.267582	0.929062	0.966033	0.986635	0.995467	0.940445	0.82671	0.862701	0.386817	0.925337	0.937209	0.450215	0.684714	0.448177	0.00514836	0.517333	0.0642328	0.0428531	0.646432	0.652576	0.2864	0.322655	0.0521845	8.29734e-05	0.0506656	0.0650367	0.00424622	0.649244	0.731183
cov SMOKING STATUS	0.999948	0.915555	0.995947	0.663593	0.949425	0.917859	0.527241	0.43627	0.704558	0.805014	0.93196	0.972296	0.217933	0.98649	0.938851	0.953493	0.999795	0.996891	0.784631	0.790657	0.995446	0.979782	0.988488	0.811655	0.809312	0.952083	0.488532	0.979418	0.859726	0.506495	0.693296	0.948944	0.809182	0.162607	0.0241805	0.00470416	0.0366076	0.850498	0.0124382	0.988782	0.996543
blood EOSINOPHIL COUNT	0.185507	0.300892	0.35829	0.436914	0.950819	0.980374	0.839722	0.98555	0.0338406	0.309486	0.207338	0.0599895	0.311789	0.530175	0.86115	0.772626	0.208796	5.53711e-06	0.814998	0.992833	0.814045	0.669716	0.996602	0.959557	0.521737	0.932463	0.877183	0.892203	0.993691	0.570093	0.988888	0.883163	0.998118	0.998773	0.999883	0.999566	0.938444	0.999997	0.999888	0.93528	0.722715
Sleeplessness insomnia	0.837335	0.871095	0.999868	0.758358	0.954246	0.987132	0.989924	0.713168	0.943769	0.632495	0.999905	0.990969	0.972095	0.855859	0.910638	0.99622	0.946811	0.999472	0.975787	0.991674	0.93101	0.938926	0.88373	0.765965	0.999616	0.121124	0.0924513	0.365686	0.00547194	0.302899	0.334608	0.553288	0.0673052	0.621096	0.0154688	0.0364146	0.0231574	0.00106934	0.0298239	0.604749	0.973425
Malignant neoplasm of bronchus and lung	0.784802	0.674785	0.491788	0.857758	0.95767	0.31154	0.964089	0.934301	0.334488	0.587458	0.961517	0.58901	0.261474	0.0356258	0.0397067	0.988212	0.480667	0.395466	0.231782	0.7289	0.532867	0.994265	0.970164	0.737429	0.657521	0.29783	0.965027	0.755305	0.746708	0.247774	0.607212	0.678509	0.675441	0.540102	0.0147078	0.11929	0.883559	0.739407	0.204877	0.939391	0.940455
disease ASTHMA DIAGNOSED	0.165884	0.102204	0.610927	0.509387	0.971203	0.726706	0.527426	0.874422	0.542386	0.0826402	0.427708	0.430948	0.385968	0.323127	0.313103	0.376554	0.249134	0.00260983	0.39362	0.555974	0.997037	0.398065	0.658246	0.938232	0.438604	0.978793	0.993778	0.589726	0.976576	0.878197	0.833794	0.953554	0.987442	0.99935	0.976394	0.975341	0.895842	0.998853	0.988247	0.391152	0.454762
Respiratory and Ear-nose-throat Diseases	0.0665153	0.0891992	0.431026	0.346916	0.972913	0.790275	0.67068	0.848408	0.584381	0.151637	0.437716	0.395036	0.500751	0.207894	0.295607	0.315024	0.18046	0.00272176	0.220025	0.660006	0.997662	0.59619	0.619185	0.881784	0.667389	0.889073	0.99562	0.336764	0.986449	0.893602	0.775371	0.763903	0.960768	0.999692	0.98698	0.970846	0.866319	0.999669	0.986133	0.386685	0.504386
Malignant neoplasm of colon	0.569644	0.232627	0.57818	0.342025	0.974606	0.427707	0.317898	0.584606	0.308962	0.348041	0.39085	0.393245	0.890897	0.823087	0.160728	0.391529	0.222311	0.430783	0.848342	0.889782	0.622297	0.376702	0.674118	0.32851	0.519264	0.928781	0.480628	0.00961872	0.553864	0.749283	0.895367	0.00244248	0.484547	0.195935	0.614334	0.931995	0.543522	0.2234	0.996385	0.0925806	0.675225
blood LYMPHOCYTE COUNT	0.717369	0.955301	0.971607	0.275237	0.975251	0.804736	0.863454	0.997483	0.561058	0.303064	0.76316	0.0034971	0.782878	0.992289	0.831579	0.104107	0.0147342	0.000840281	0.0779053	0.355395	0.550618	0.98482	0.472517	0.864882	0.326176	0.988439	0.801985	0.67217	0.788174	0.959038	0.739362	0.61651	0.999977	0.962582	0.845792	0.958924	0.8619	0.997746	0.69271	0.992195	0.741171
COPD	0.941183	0.556198	0.669764	0.370682	0.977427	0.789619	0.623903	0.552856	0.945941	0.308521	0.929946	0.858727	0.499753	0.682487	0.232141	0.797977	0.578089	0.500132	0.0322997	0.54321	0.916217	0.735944	0.966834	0.0481513	0.689537	0.26123	0.270297	0.127684	0.248502	0.738255	0.534252	0.201409	0.111695	0.133995	0.342187	0.132083	0.648918	0.513625	0.0763506	0.115009	0.72762
Chronic gastritis	0.653574	0.0622203	0.595761	0.911833	0.979682	0.202937	0.794384	0.981791	0.808376	0.249773	0.660294	0.403754	0.606522	0.801197	0.934191	0.980828	0.168999	0.230271	0.954111	0.670735	0.0634158	0.90756	0.618748	0.978938	0.846573	0.830829	0.427369	0.255683	0.169858	0.477233	0.256174	0.132259	0.236696	0.677456	0.21533	0.339835	0.385156	0.0949636	0.247388	0.860811	0.00587639
Body mass index 2	0.97	0.292488	0.934197	0.961411	0.984388	0.606846	0.85624	0.46426	0.231823	0.534603	0.869661	0.997814	0.800546	0.87985	0.976655	0.996676	0.999801	0.943602	0.256606	0.490668	0.9209	0.999997	0.96385	0.888941	0.767429	0.410075	0.184248	0.522808	0.0634391	0.475015	0.193343	0.763358	0.0632121	0.0765464	8.2126e-05	0.0188834	0.197086	0.00732067	2.31014e-06	0.954498	0.967569
Body mass index 1	0.972543	0.287838	0.921014	0.972962	0.988053	0.602578	0.876673	0.531866	0.201203	0.440843	0.894969	0.997058	0.76126	0.872519	0.982226	0.996365	0.999653	0.958681	0.245064	0.453675	0.925357	0.999996	0.966091	0.889823	0.779847	0.438654	0.181076	0.428018	0.0757161	0.481022	0.213404	0.743541	0.0789275	0.0608751	7.43253e-05	0.0149248	0.201829	0.0112942	2.65052e-06	0.95602	0.987866
repro MENARCHE AGE	0.973457	0.33375	0.774934	0.723777	0.98982	0.826895	0.857078	0.385692	0.389221	0.290233	0.838677	0.97115	0.220851	0.861523	0.976382	0.999977	0.999318	0.988561	0.0710282	0.681885	0.991508	0.999999	0.969323	0.569802	0.966515	0.994629	0.0832152	0.924605	0.74915	0.424645	0.240147	0.966144	0.487284	0.124087	0.440533	0.000724198	0.0304355	0.21906	0.0677056	0.822107	0.799707
Neuroticism score 1	0.921002	0.831661	0.976067	0.522459	0.993173	0.746638	0.912078	0.63256	0.398431	0.162872	0.914927	0.723627	0.23188	0.588036	0.711371	0.999994	0.989094	0.999332	0.973398	0.999953	0.937774	0.999049	0.642525	0.957765	0.986241	0.585202	0.293587	0.925187	0.000609311	0.392392	0.322719	0.701318	0.173745	0.367049	0.0156161	0.0111307	0.0168327	0.00493874	0.00172125	0.855428	0.129776
body BMIz	0.963876	0.196398	0.749654	0.999147	0.99655	0.415724	0.834173	0.421348	0.40762	0.445546	0.938092	0.999815	0.557884	0.91947	0.984988	0.999965	0.99959	0.999312	0.553594	0.643121	0.819444	0.999998	0.9481	0.994257	0.931514	0.119029	0.0459707	0.683357	0.0109474	0.418906	0.103915	0.85857	0.0201701	0.0158095	0.000121956	0.00187017	0.07054	0.000597295	5.3681e-07	0.965515	0.957928
other MORNINGPERSON	0.999326	0.592268	0.903945	0.753159	0.997107	0.904365	0.99932	0.7731	0.215029	0.718655	0.991982	0.998165	0.240582	0.561578	0.961145	0.99998	0.472909	0.997092	0.990442	0.999999	0.86958	0.981085	0.997324	0.988818	0.999914	0.577005	0.041447	0.945012	0.0527323	0.734152	0.157816	0.833025	0.029214	0.0553103	0.496673	0.003257	0.0400957	0.00619657	0.00683237	0.582248	0.977086
cov EDU YEARS	0.993286	0.775257	0.939588	0.62079	0.997219	0.166717	0.803873	0.650779	0.324555	0.206086	0.999929	0.862567	0.118756	0.999994	0.960022	0.999691	0.815467	0.779062	0.865371	0.99588	0.98393	0.958891	0.994607	0.974056	0.993431	0.706113	0.0248802	0.565479	0.0775486	0.431132	0.370423	0.856601	0.0586416	0.0322996	0.0780452	0.000319593	0.00325955	0.00349404	0.000389508	0.993394	0.51011
Neuroticism score 2	0.884625	0.688682	0.975138	0.626424	0.997608	0.690459	0.89511	0.822539	0.510453	0.114293	0.923445	0.669151	0.230678	0.505524	0.664232	0.999999	0.994906	0.999643	0.976533	0.999998	0.92452	0.99898	0.752992	0.95146	0.989727	0.612474	0.295011	0.898949	0.000789628	0.25385	0.357625	0.683181	0.210939	0.430464	0.0108286	0.0120121	0.0178282	0.0133733	0.00416357	0.896324	0.119937
repro NumberChildrenEverBorn Pooled	0.781403	0.91436	0.999978	0.776308	0.998339	0.608728	0.917621	0.997194	0.265024	0.905507	0.926344	0.747553	0.0970884	0.979804	0.985247	0.916548	0.926847	0.948042	0.722869	0.916896	0.98254	0.959253	0.847639	0.720955	0.946338	0.412825	0.0441536	0.0987454	0.0114821	0.0847837	0.0900705	0.302633	0.326527	0.0827931	0.267381	0.0363915	0.0748259	0.121294	0.00961779	0.900738	0.963584
cov EDU COLLEGE	0.96062	0.289044	0.984773	0.565471	0.998904	0.126921	0.693345	0.621235	0.684436	0.453874	0.999998	0.983437	0.0614578	0.99998	0.929017	0.999805	0.968517	0.86384	0.939857	0.996425	0.999251	0.966535	0.999793	0.973704	0.991119	0.6255	0.00549628	0.895685	0.0505584	0.481907	0.276391	0.986483	0.0618522	0.0178547	0.162128	0.00043018	0.0150929	0.0383099	0.00206373	0.993736	0.720464
mental NEUROTICISM	0.697878	0.841894	0.996052	0.868407	0.999804	0.799894	0.89321	0.979296	0.752618	0.211943	0.984941	0.859903	0.293583	0.793839	0.829247	0.999986	0.999953	0.999693	0.923709	0.999997	0.992551	0.998919	0.945771	0.949988	0.998055	0.529217	0.260294	0.861194	3.91612e-05	0.106931	0.446837	0.697756	0.118829	0.373851	0.00434411	0.00844336	0.00196248	0.0117859	0.0133614	0.996933	0.0748305
